# Supplementary material for: Crystal structure of 3-bromo­methyl-2-chloro-6-(di­bromo­meth­yl)quinoline
Source: Acta Crystallogr E Crystallogr Commun. 2015 Apr 30;71(Pt 5):o354–5. doi: 10.1107/S2056989015008002 (PMC4420095; doi:10.1107/S2056989015008002)
Supplement: Supplementary file 1 [file e-71-0o354-sup1.cif]

##############################################################################
#                                                                            #
# This CIF contains the data in a paper accepted for publication in          #
# Acta Crystallographica Section E. It conforms to the requirements of       #
# Notes for Authors for Acta Crystallographica Section E, and has been       #
# peer reviewed under the auspices of the IUCr Commission on Journals.       #
#                                                                            #
# Full details of the Crystallographic Information File format               #
# are given in the paper "The Crystallographic Information File (CIF):       #
# a New Standard Archive File for Crystallography" by S. R. Hall, F. H.      #
# Allen and I. D. Brown [Acta Cryst. (1991), A47, 655-685].                  #
#                                                                            #
# The current version of the core CIF dictionary is obtainable from          #
# ftp://ftp.iucr.org/pub/cif_core.dic.                                       #
#                                                                            #
# Software is freely available for graphical display of the structure(s)     #
# in this CIF. For information consult the CIF software page                 #
# http://www.iucr.org/resources/cif/software.                                #
#                                                                            #
# This file may be used for bona fide research purposes within the           #
# scientific community so long as proper attribution is given to the journal # 
# article from which it was obtained.                                        #
#                                                                            #
##############################################################################
data_I
_database_code_depnum_ccdc_archive 'CCDC 902598'
_audit_creation_method     SHELXL-2014/6
_chemical_name_systematic
;
3-Bromomethyl-2-chloro-6-(dibromomethyl)quinoline
;
_chemical_name_common     ?
_chemical_formula_moiety     'C11 H7 Br3 Cl N'
_chemical_formula_sum     'C11 H7 Br3 Cl N'
_chemical_formula_iupac     'C11 H7 Br3 Cl N'
_chemical_formula_weight     428.36
_chemical_melting_point     ?
_shelx_space_group_comment
;
The symmetry employed for this shelxl refinement is uniquely defined
by the following loop, which should always be used as a source of
symmetry information in preference to the above space-group names.
They are only intended as comments.
;
_space_group_crystal_system     monoclinic
_space_group_name_H-M_alt     'P 21/n'
_space_group_name_Hall     '-P 2yn'
loop_
    _space_group_symop_operation_xyz
    'x, y, z'
    '-x+1/2, y+1/2, -z+1/2'
    '-x, -y, -z'
    'x-1/2, -y-1/2, z-1/2'
_cell_length_a     8.9042(5)
_cell_length_b     9.3375(4)
_cell_length_c     15.5107(7)
_cell_angle_alpha     90
_cell_angle_beta     104.553(5)
_cell_angle_gamma     90
_cell_volume     1248.23(11)
_cell_formula_units_Z     4
_cell_measurement_reflns_used     4382
_cell_measurement_theta_min     2.5636
_cell_measurement_theta_max     29.0097
_cell_measurement_temperature     120(2)
_exptl_crystal_description     Block
_exptl_crystal_colour     Colourless
_exptl_crystal_size_max     0.42
_exptl_crystal_size_mid     0.36
_exptl_crystal_size_min     0.30
_exptl_crystal_density_diffrn     2.279
_exptl_crystal_density_meas     ?
_exptl_crystal_density_method     ?
_exptl_crystal_F_000     808
loop_
    _exptl_crystal_face_index_h
    _exptl_crystal_face_index_k
    _exptl_crystal_face_index_l
    _exptl_crystal_face_perp_dist
    -1 0 1 0.1709
    1 -2 0 0.2021
    -1 1 2 0.1531
    0 -1 2 0.1566
    1 -1 2 0.2377
    0 1 1 0.1587
    -1 0 0 0.1707
    1 1 0 0.2211
    -2 -1 0 0.1432
    0 -1 -2 0.1524
    0 1 2 0.1524
    0 2 -1 0.1828
    0 -2 1 0.1658
    1 0 -1 0.1709
    0 0 -1 0.1161
    -1 0 2 0.1838
_exptl_absorpt_coefficient_mu     9.879
_exptl_absorpt_correction_type     analytical
_exptl_absorpt_process_details
;
(CrysAlis PRO; Oxford Diffraction, 2010)
;
_shelx_estimated_absorpt_T_min     ?
_shelx_estimated_absorpt_T_max     ?
_exptl_absorpt_correction_T_min     0.056
_exptl_absorpt_correction_T_max     0.153
_diffrn_ambient_temperature     120(2)
_diffrn_radiation_type     MoK\a
_diffrn_radiation_wavelength     0.71073
_diffrn_radiation_source     'Enhance (Mo) X-ray Source'
_diffrn_radiation_monochromator     graphite
_diffrn_measurement_device_type
                            'Oxford Diffraction Xcalibur Sapphire3 Gemini ultra'
_diffrn_measurement_method     '\w scans'
_diffrn_detector_area_resol_mean     16.1511
_diffrn_reflns_number     8597
_diffrn_reflns_av_R_equivalents     0.0289
_diffrn_reflns_theta_min     2.411
_diffrn_reflns_theta_max     25.248
_diffrn_reflns_theta_full     25.242
_diffrn_measured_fraction_theta_max     0.999
_diffrn_measured_fraction_theta_full     0.999
_diffrn_reflns_limit_h_min     -10
_diffrn_reflns_limit_h_max     10
_diffrn_reflns_limit_k_min     -11
_diffrn_reflns_limit_k_max     11
_diffrn_reflns_limit_l_min     -18
_diffrn_reflns_limit_l_max     12
_refine_special_details     ?
_reflns_number_total     2259
_reflns_number_gt     1889
_reflns_threshold_expression     I>2\s(I)
_refine_ls_structure_factor_coef     Fsqd
_refine_ls_matrix_type     full
_refine_ls_R_factor_all     0.0621
_refine_ls_R_factor_gt     0.0509
_refine_ls_wR_factor_gt     0.1387
_refine_ls_wR_factor_ref     0.1430
_refine_ls_goodness_of_fit_ref     1.089
_refine_ls_restrained_S_all     1.089
_refine_ls_number_reflns     2259
_refine_ls_number_parameters     145
_refine_ls_number_restraints     0
_refine_ls_hydrogen_treatment     constr
_refine_ls_weighting_scheme     calc
_refine_ls_weighting_details
             'w=1/[\s^2^(Fo^2^)+(0.0713P)^2^+10.6242P] where P=(Fo^2^+2Fc^2^)/3'
_atom_sites_solution_hydrogens     geom
_atom_sites_solution_primary     direct
_atom_sites_solution_secondary     difmap
_refine_ls_shift/su_max     0.000
_refine_ls_shift/su_mean     0.000
_refine_diff_density_max     1.654
_refine_diff_density_min     -1.186
_refine_ls_extinction_method     none
_refine_ls_extinction_coef     .
loop_
    _atom_type_symbol
    _atom_type_description
    _atom_type_scat_dispersion_real
    _atom_type_scat_dispersion_imag
    _atom_type_scat_source
    'C' 'C' 0.0033 0.0016
                         'International Tables Vol C Tables 4.2.6.8 and 6.1.1.4'
    'H' 'H' 0.0000 0.0000
                         'International Tables Vol C Tables 4.2.6.8 and 6.1.1.4'
    'N' 'N' 0.0061 0.0033
                         'International Tables Vol C Tables 4.2.6.8 and 6.1.1.4'
    'Cl' 'Cl' 0.1484 0.1585
                         'International Tables Vol C Tables 4.2.6.8 and 6.1.1.4'
    'Br' 'Br' -0.2901 2.4595
                         'International Tables Vol C Tables 4.2.6.8 and 6.1.1.4'
_computing_data_collection
;
CrysAlis PRO (Oxford Diffraction, 2010)
;
_computing_cell_refinement
;
CrysAlis PRO (Oxford Diffraction, 2010)
;
_computing_data_reduction
;
CrysAlis PRO (Oxford Diffraction, 2010)
;
_computing_structure_solution
;
SHELXS97 (Sheldrick, 2008)
;
_computing_structure_refinement
;
SHELXL2014 (Sheldrick, 2015)
;
_computing_molecular_graphics
;
PLATON (Spek, 2009) and Mercury (Macrae <i>et al.</i>,  2008)
;
_computing_publication_material
;
SHELXL2014 (Sheldrick, 2015) and PLATON (Spek, 2009)
;
loop_
    _atom_site_type_symbol
    _atom_site_label
    _atom_site_fract_x
    _atom_site_fract_y
    _atom_site_fract_z
    _atom_site_U_iso_or_equiv
    _atom_site_adp_type
    _atom_site_calc_flag
    _atom_site_occupancy
    _atom_site_disorder_assembly
    _atom_site_disorder_group
    Br Br1 0.63474(10) 0.04489(9) 0.60991(6) 0.0370(3) Uani d 1 . .
    Br Br3 0.45280(10) 0.74291(9) 0.12751(6) 0.0381(3) Uani d 1 . .
    Br Br2 0.70035(11) 0.53886(11) 0.08299(6) 0.0429(3) Uani d 1 . .
    Cl Cl1 0.8069(2) 0.38929(19) 0.67965(10) 0.0226(4) Uani d 1 . .
    N N1 0.7951(7) 0.4817(7) 0.5207(4) 0.0242(13) Uani d 1 . .
    C C1 0.7245(8) 0.3973(8) 0.5630(4) 0.0215(15) Uani d 1 . .
    C C2 0.5903(8) 0.3156(7) 0.5249(4) 0.0179(14) Uani d 1 . .
    C C3 0.5309(8) 0.3292(7) 0.4361(5) 0.0201(14) Uani d 1 . .
    H H3 0.4411 0.2763 0.4074 0.024 Uiso calc 1 . .
    C C4 0.6012(8) 0.4213(7) 0.3857(4) 0.0175(14) Uani d 1 . .
    C C5 0.7359(8) 0.4957(8) 0.4305(5) 0.0197(14) Uani d 1 . .
    C C6 0.8084(8) 0.5892(9) 0.3828(5) 0.0274(17) Uani d 1 . .
    H H6 0.8991 0.6397 0.4129 0.033 Uiso calc 1 . .
    C C7 0.7505(9) 0.6079(9) 0.2946(5) 0.0279(17) Uani d 1 . .
    H H7 0.8002 0.6722 0.2631 0.034 Uiso calc 1 . .
    C C8 0.6160(8) 0.5326(8) 0.2483(5) 0.0217(15) Uani d 1 . .
    C C9 0.5450(8) 0.4423(7) 0.2927(4) 0.0201(14) Uani d 1 . .
    H H9 0.4555 0.3916 0.2612 0.024 Uiso calc 1 . .
    C C10 0.5174(9) 0.2212(8) 0.5792(5) 0.0234(15) Uani d 1 . .
    H H10A 0.4102 0.1981 0.5456 0.028 Uiso calc 1 . .
    H H10B 0.5120 0.2718 0.6344 0.028 Uiso calc 1 . .
    C C11 0.5499(9) 0.5552(8) 0.1511(5) 0.0250(16) Uani d 1 . .
    H H11 0.4683 0.4809 0.1295 0.030 Uiso calc 1 . .
loop_
    _atom_site_aniso_label
    _atom_site_aniso_U_11
    _atom_site_aniso_U_22
    _atom_site_aniso_U_33
    _atom_site_aniso_U_12
    _atom_site_aniso_U_13
    _atom_site_aniso_U_23
    Br1 0.0423(5) 0.0311(5) 0.0363(5) 0.0018(4) 0.0073(4) 0.0085(3)
    Br3 0.0415(5) 0.0292(5) 0.0416(5) 0.0098(4) 0.0068(4) 0.0091(3)
    Br2 0.0437(5) 0.0546(6) 0.0369(5) 0.0031(4) 0.0225(4) -0.0033(4)
    Cl1 0.0252(9) 0.0296(9) 0.0114(7) -0.0033(7) 0.0013(6) 0.0017(6)
    N1 0.022(3) 0.025(3) 0.024(3) -0.001(3) 0.003(2) 0.000(3)
    C1 0.020(4) 0.026(4) 0.018(3) 0.001(3) 0.005(3) -0.001(3)
    C2 0.019(3) 0.012(3) 0.023(3) 0.002(3) 0.007(3) 0.002(3)
    C3 0.020(3) 0.012(3) 0.027(4) 0.003(3) 0.004(3) -0.001(3)
    C4 0.017(3) 0.013(3) 0.024(3) 0.001(3) 0.008(3) -0.002(3)
    C5 0.019(3) 0.020(3) 0.021(3) 0.002(3) 0.005(3) 0.000(3)
    C6 0.018(4) 0.030(4) 0.031(4) -0.003(3) 0.000(3) -0.002(3)
    C7 0.023(4) 0.033(4) 0.029(4) -0.007(3) 0.008(3) 0.004(3)
    C8 0.022(4) 0.018(4) 0.026(4) 0.005(3) 0.010(3) 0.002(3)
    C9 0.021(4) 0.016(3) 0.020(3) 0.001(3) -0.001(3) 0.000(3)
    C10 0.024(4) 0.023(4) 0.025(4) 0.003(3) 0.008(3) 0.003(3)
    C11 0.030(4) 0.021(4) 0.026(4) -0.001(3) 0.009(3) 0.004(3)
_geom_special_details
;
 All esds (except the esd in the dihedral angle between two l.s. planes)
 are estimated using the full covariance matrix.  The cell esds are taken
 into account individually in the estimation of esds in distances, angles
 and torsion angles; correlations between esds in cell parameters are only
 used when they are defined by crystal symmetry.  An approximate (isotropic)
 treatment of cell esds is used for estimating esds involving l.s. planes.
;
loop_
    _geom_bond_atom_site_label_1
    _geom_bond_atom_site_label_2
    _geom_bond_site_symmetry_2
    _geom_bond_distance
    _geom_bond_publ_flag
    Br1 C10 . 1.944(7) ?
    Br3 C11 . 1.948(7) ?
    Br2 C11 . 1.910(8) ?
    Cl1 C1 . 1.776(7) ?
    N1 C1 . 1.286(10) ?
    N1 C5 . 1.371(9) ?
    C1 C2 . 1.416(10) ?
    C2 C3 . 1.352(10) ?
    C2 C10 . 1.478(10) ?
    C3 C4 . 1.409(10) ?
    C3 H3 . 0.9500 ?
    C4 C5 . 1.409(10) ?
    C4 C9 . 1.417(9) ?
    C5 C6 . 1.404(11) ?
    C6 C7 . 1.345(10) ?
    C6 H6 . 0.9500 ?
    C7 C8 . 1.419(10) ?
    C7 H7 . 0.9500 ?
    C8 C9 . 1.343(10) ?
    C8 C11 . 1.489(10) ?
    C9 H9 . 0.9500 ?
    C10 H10A . 0.9900 ?
    C10 H10B . 0.9900 ?
    C11 H11 . 1.0000 ?
loop_
    _geom_angle_atom_site_label_1
    _geom_angle_atom_site_label_2
    _geom_angle_atom_site_label_3
    _geom_angle_site_symmetry_1
    _geom_angle_site_symmetry_3
    _geom_angle
    _geom_angle_publ_flag
    C1 N1 C5 . . 117.8(6) ?
    N1 C1 C2 . . 126.0(6) ?
    N1 C1 Cl1 . . 114.6(5) ?
    C2 C1 Cl1 . . 119.5(5) ?
    C3 C2 C1 . . 116.6(6) ?
    C3 C2 C10 . . 121.5(6) ?
    C1 C2 C10 . . 121.9(6) ?
    C2 C3 C4 . . 120.5(6) ?
    C2 C3 H3 . . 119.8 ?
    C4 C3 H3 . . 119.8 ?
    C5 C4 C3 . . 118.0(6) ?
    C5 C4 C9 . . 118.2(6) ?
    C3 C4 C9 . . 123.8(6) ?
    N1 C5 C6 . . 119.2(6) ?
    N1 C5 C4 . . 121.2(6) ?
    C6 C5 C4 . . 119.6(6) ?
    C7 C6 C5 . . 120.5(7) ?
    C7 C6 H6 . . 119.8 ?
    C5 C6 H6 . . 119.8 ?
    C6 C7 C8 . . 120.6(7) ?
    C6 C7 H7 . . 119.7 ?
    C8 C7 H7 . . 119.7 ?
    C9 C8 C7 . . 119.9(7) ?
    C9 C8 C11 . . 119.4(7) ?
    C7 C8 C11 . . 120.7(7) ?
    C8 C9 C4 . . 121.2(6) ?
    C8 C9 H9 . . 119.4 ?
    C4 C9 H9 . . 119.4 ?
    C2 C10 Br1 . . 111.0(5) ?
    C2 C10 H10A . . 109.4 ?
    Br1 C10 H10A . . 109.4 ?
    C2 C10 H10B . . 109.4 ?
    Br1 C10 H10B . . 109.4 ?
    H10A C10 H10B . . 108.0 ?
    C8 C11 Br2 . . 113.3(5) ?
    C8 C11 Br3 . . 111.2(5) ?
    Br2 C11 Br3 . . 107.9(3) ?
    C8 C11 H11 . . 108.1 ?
    Br2 C11 H11 . . 108.1 ?
    Br3 C11 H11 . . 108.1 ?
loop_
    _geom_torsion_atom_site_label_1
    _geom_torsion_atom_site_label_2
    _geom_torsion_atom_site_label_3
    _geom_torsion_atom_site_label_4
    _geom_torsion_site_symmetry_1
    _geom_torsion_site_symmetry_2
    _geom_torsion_site_symmetry_3
    _geom_torsion_site_symmetry_4
    _geom_torsion
    _geom_torsion_publ_flag
    C5 N1 C1 C2 . . . . 0.4(11) ?
    C5 N1 C1 Cl1 . . . . -178.6(5) ?
    N1 C1 C2 C3 . . . . -0.7(11) ?
    Cl1 C1 C2 C3 . . . . 178.3(5) ?
    N1 C1 C2 C10 . . . . 180.0(7) ?
    Cl1 C1 C2 C10 . . . . -1.0(9) ?
    C1 C2 C3 C4 . . . . -0.2(10) ?
    C10 C2 C3 C4 . . . . 179.1(6) ?
    C2 C3 C4 C5 . . . . 1.2(10) ?
    C2 C3 C4 C9 . . . . -179.4(7) ?
    C1 N1 C5 C6 . . . . 178.7(7) ?
    C1 N1 C5 C4 . . . . 0.7(10) ?
    C3 C4 C5 N1 . . . . -1.5(10) ?
    C9 C4 C5 N1 . . . . 179.1(6) ?
    C3 C4 C5 C6 . . . . -179.5(7) ?
    C9 C4 C5 C6 . . . . 1.0(10) ?
    N1 C5 C6 C7 . . . . -178.3(7) ?
    C4 C5 C6 C7 . . . . -0.2(11) ?
    C5 C6 C7 C8 . . . . -0.5(12) ?
    C6 C7 C8 C9 . . . . 0.4(12) ?
    C6 C7 C8 C11 . . . . 178.8(7) ?
    C7 C8 C9 C4 . . . . 0.5(11) ?
    C11 C8 C9 C4 . . . . -177.9(6) ?
    C5 C4 C9 C8 . . . . -1.2(10) ?
    C3 C4 C9 C8 . . . . 179.4(7) ?
    C3 C2 C10 Br1 . . . . 103.9(7) ?
    C1 C2 C10 Br1 . . . . -76.8(8) ?
    C9 C8 C11 Br2 . . . . -131.1(6) ?
    C7 C8 C11 Br2 . . . . 50.5(8) ?
    C9 C8 C11 Br3 . . . . 107.2(7) ?
    C7 C8 C11 Br3 . . . . -71.3(8) ?
loop_
    _geom_hbond_atom_site_label_D
    _geom_hbond_atom_site_label_H
    _geom_hbond_atom_site_label_A
    _geom_hbond_site_symmetry_A
    _geom_hbond_distance_DH
    _geom_hbond_distance_HA
    _geom_hbond_distance_DA
    _geom_hbond_angle_DHA
    C11 H11 Br1 4_565 1.00 2.92 3.709(8) 137
    C10 H10B Cg2 3_666 0.99 2.70 3.438(8) 131
_shelx_hkl_file
;
  -1   0   0    0.13    0.04
  -1   0   0    0.24    0.07
  -2   0   0   33.28    0.85
  -2   0   0   31.81    0.77
  -3   0   0    0.61    0.11
  -3   0   0    0.69    0.22
  -4   0   0   12.95    0.60
  -4   0   0   12.00    0.40
  -5   0   0    0.35    0.39
  -5   0   0    0.58    0.17
  -6   0   0    4.28    0.58
  -7   0   0    0.92    0.61
  -8   0   0   19.44    1.30
  -9   0   0   -0.39    0.80
 -10   0   0   -0.76    0.95
 -11   0   0   -0.85    1.11
   0  -1   0    0.14    0.08
   0   1   0    0.60    0.10
  -1  -1   0   10.01    0.34
  -1   1   0   10.64    0.35
  -2  -1   0  104.16    2.44
  -2   1   0  104.12    2.45
  -3  -1   0   58.04    1.42
  -3   1   0   53.72    1.43
  -3   1   0   54.54    1.38
  -4  -1   0  217.60    4.97
  -4   1   0  210.35    4.97
  -4   1   0  209.33    4.88
  -5  -1   0   20.91    0.85
  -5   1   0   20.04    0.69
  -5   1   0   20.23    0.89
  -6  -1   0    8.87    0.67
  -6   1   0    8.73    0.52
  -6   1   0   10.10    0.73
  -7  -1   0   61.17    1.91
  -7   1   0   61.28    1.92
  -8  -1   0   15.75    1.18
  -8   1   0   16.59    1.24
  -9  -1   0    0.52    0.80
  -9   1   0    1.77    0.90
 -10  -1   0    0.79    0.91
 -10   1   0    2.27    1.03
 -11  -1   0   -0.44    1.01
 -11   1   0   -0.88    1.13
   0  -2   0  289.40    6.74
   0   2   0  302.02    6.75
  -1  -2   0   11.09    0.41
  -1   2   0   12.04    0.45
  -2  -2   0  707.40   16.02
  -2   2   0  713.51   16.03
  -3  -2   0    1.21    0.24
  -3   2   0    1.10    0.28
  -4  -2   0   60.29    1.59
  -4   2   0   58.30    1.63
  -5  -2   0   17.19    0.81
  -5   2   0   17.78    0.77
  -5   2   0   17.58    0.87
  -6  -2   0   12.85    0.86
  -6   2   0   12.25    0.93
  -6   2   0    9.93    0.71
  -7  -2   0    2.25    0.61
  -7   2   0    2.51    0.71
  -8  -2   0    5.27    0.79
  -8   2   0    6.49    0.88
  -9  -2   0    4.43    0.88
  -9   2   0    4.92    1.01
 -10  -2   0    6.87    1.06
 -10   2   0   10.70    1.27
 -11  -2   0    0.46    1.04
 -11   2   0   -0.90    1.18
   0  -3   0    0.15    0.21
   0   3   0    0.48    0.16
   0   3   0    0.19    0.24
  -1  -3   0    6.23    0.40
  -1   3   0    6.24    0.46
   1   3   0    6.69    0.25
  -2  -3   0   19.55    0.67
  -2   3   0   18.73    0.71
  -3  -3   0    7.25    0.49
  -3   3   0    7.45    0.56
  -4  -3   0    4.94    0.46
  -4   3   0    3.74    0.49
  -5  -3   0   67.23    1.84
  -5   3   0   63.50    1.86
  -5   3   0   66.95    1.93
  -6  -3   0  216.40    5.15
  -6   3   0  208.67    5.12
  -6   3   0  214.49    5.21
  -7  -3   0   21.45    1.16
  -7   3   0   21.77    1.12
  -7   3   0   20.73    1.30
  -8  -3   0    0.36    0.69
  -8   3   0   -0.06    0.82
  -9  -3   0   -0.20    0.79
  -9   3   0   -0.92    0.95
 -10  -3   0    2.09    0.98
 -10   3   0    0.22    1.11
 -11  -3   0    3.34    1.14
 -11   3   0    3.16    1.35
   0  -4   0  254.68    5.98
   0   4   0  259.06    6.00
   0   4   0  253.89    5.83
   1  -4   0  182.05    4.31
  -1  -4   0  179.36    4.31
   1   4   0  182.97    4.33
   1   4   0  181.12    4.13
  -1   4   0  179.55    4.32
  -2  -4   0   70.36    1.87
  -2   4   0   72.06    1.91
  -3  -4   0   17.67    0.75
  -3   4   0   16.80    0.85
  -4  -4   0    1.42    0.39
  -4   4   0    1.41    0.48
  -5  -4   0   11.73    0.81
  -5   4   0   13.13    1.00
  -6  -4   0    0.22    0.54
  -6   4   0    0.47    0.60
  -6   4   0    0.49    0.69
  -7  -4   0    0.88    0.64
  -7   4   0    0.07    0.78
  -7   4   0   -0.82    0.65
  -8  -4   0   -0.09    0.75
  -8   4   0    1.29    0.89
  -9  -4   0   -1.23    0.84
  -9   4   0    0.83    1.01
 -10  -4   0    2.27    1.04
 -10   4   0    3.12    1.26
   0  -5   0    1.49    0.39
   0   5   0    1.82    0.27
   0   5   0    1.70    0.44
  -1  -5   0   11.19    0.71
   1  -5   0    9.82    0.69
   1   5   0    9.81    0.73
  -1   5   0    8.89    0.67
   1   5   0   10.84    0.44
  -2  -5   0   69.19    1.90
  -2   5   0   67.73    1.96
  -3  -5   0   11.94    0.77
  -4  -5   0   74.90    2.06
  -4   5   0   69.86    2.12
  -5  -5   0   11.83    0.92
  -5   5   0   11.78    0.87
  -6  -5   0    8.19    0.79
  -6   5   0    8.09    0.89
  -6   5   0    7.97    0.94
  -7  -5   0   10.11    0.92
  -7   5   0   10.23    1.10
  -7   5   0    9.85    1.00
  -8  -5   0   31.11    1.58
  -8   5   0   29.35    1.85
  -9  -5   0   -0.29    0.90
  -9   5   0    2.64    1.16
 -10  -5   0    0.00    1.04
 -10   5   0    2.33    1.31
   0  -6   0  104.95    2.77
   0   6   0  108.26    2.81
   0   6   0  101.03    2.55
  -1  -6   0  156.32    3.76
   1  -6   0  144.33    3.74
   1   6   0  151.02    3.77
   1   6   0  149.33    3.48
  -1   6   0  146.41    3.76
   1   6   0  143.22    3.57
  -2  -6   0   25.04    1.09
  -2   6   0   25.46    1.21
   2   6   0   26.35    1.15
  -3  -6   0    3.66    0.57
  -3   6   0    3.54    0.68
  -4  -6   0    3.12    0.59
  -4   6   0    5.57    0.80
  -5  -6   0   45.69    1.60
  -5   6   0   42.87    1.76
  -6  -6   0   -0.08    0.63
  -6   6   0    0.92    0.87
  -7  -6   0    1.18    0.77
  -7   6   0    1.18    1.03
  -7   6   0    0.68    0.93
  -8  -6   0    4.53    0.96
  -8   6   0    6.33    1.23
  -9  -6   0    0.90    0.97
  -9   6   0   -1.71    1.22
   0  -7   0    0.55    0.54
   0   7   0   -0.23    0.58
   0   7   0    0.41    0.36
  -1  -7   0    2.84    0.60
   1   7   0    3.66    0.38
   1   7   0    3.03    0.65
  -1   7   0    2.74    0.71
   1   7   0    2.25    0.46
  -2  -7   0    0.83    0.55
   2   7   0    1.53    0.64
  -2   7   0    0.33    0.67
  -3  -7   0    2.91    0.63
   3   7   0    3.02    0.70
  -4  -7   0    7.83    0.80
  -4   7   0    6.39    0.94
  -5  -7   0   -0.42    0.62
  -5   7   0   -1.20    0.82
  -6  -7   0   75.06    2.38
  -6   7   0   69.58    2.50
  -7  -7   0   10.94    1.08
  -7   7   0   10.00    1.24
  -7   7   0    9.12    1.33
  -8  -7   0    0.36    0.94
  -8   7   0   -0.07    1.46
  -8   7   0    2.06    1.28
  -9  -7   0    1.29    1.07
  -9   7   0   -0.39    1.36
   0  -8   0    1.47    0.67
   0   8   0    0.94    0.44
   0   8   0    0.54    0.70
  -1  -8   0   68.96    2.16
   1  -8   0   64.23    2.17
   1   8   0   67.37    2.24
  -1   8   0   64.74    2.25
  -1   8   0   64.12    1.88
  -2  -8   0    3.92    0.73
   2   8   0    2.70    0.76
  -2   8   0    2.88    0.89
  -3  -8   0    4.63    0.78
  -3   8   0    4.81    0.95
   3   8   0    5.44    0.92
  -4  -8   0   28.24    1.49
  -4   8   0   25.20    1.70
   4   8   0   24.52    1.52
  -5  -8   0    4.67    0.88
  -5   8   0    5.48    1.16
  -6  -8   0    2.72    0.88
  -6   8   0    0.20    1.11
  -7  -8   0    0.53    0.91
  -7   8   0   -0.29    1.23
  -7   8   0   -0.20    1.18
  -8  -8   0    3.54    1.10
  -8   8   0    2.54    1.46
  -8   8   0    6.71    1.40
   0  -9   0    0.32    0.71
   0   9   0    0.57    0.81
  -1  -9   0    2.06    0.76
   1   9   0    0.93    0.85
  -1   9   0    0.03    0.88
  -1   9   0    0.03    0.57
  -2  -9   0    2.24    0.80
   2   9   0    1.07    0.87
  -2   9   0    0.89    0.98
  -2   9   0    1.26    0.64
  -3  -9   0    1.52    0.78
   3   9   0    1.45    0.94
  -3   9   0    0.00    1.00
  -4  -9   0   22.58    1.54
  -4   9   0   20.19    1.50
   4   9   0   20.06    1.51
  -5  -9   0   17.13    1.30
   5   9   0   20.12    1.52
  -5   9   0   18.08    1.58
  -6  -9   0    1.24    0.96
  -6   9   0   -0.34    1.24
  -7  -9   0    4.83    1.13
  -7   9   0    2.54    1.37
  -7   9   0    5.28    1.55
   0 -10   0   46.14    2.00
   0  10   0   49.54    2.19
  -1 -10   0    1.45    0.89
   1  10   0    1.25    1.02
  -1  10   0    0.38    1.06
  -2 -10   0   13.81    1.20
  -2  10   0   11.23    1.02
  -2  10   0   13.63    1.44
   2  10   0   13.41    1.39
  -3 -10   0    1.85    0.88
   3  10   0    0.61    1.08
  -3  10   0    2.40    0.83
  -3  10   0    0.07    1.16
  -4 -10   0    6.38    1.08
  -4  10   0    6.05    1.02
  -4  10   0    3.56    1.33
   4  10   0    1.83    1.16
  -5 -10   0    0.72    1.00
   5  10   0    0.88    1.22
  -5  10   0   -0.31    1.29
  -6 -10   0   -0.46    1.03
   6  10   0    0.38    1.27
  -6  10   0    1.60    1.44
  -6  10   0   -0.43    1.44
   0 -11   0    0.03    0.97
   0  11   0    3.32    1.26
  -1 -11   0    0.14    0.99
   1  11   0    1.82    1.19
  -1  11   0    0.54    1.21
  -2 -11   0    8.27    1.17
  -2  11   0    9.29    1.49
   2  11   0   11.28    1.47
  -3 -11   0    2.74    1.06
  -3  11   0    2.44    1.35
   3  11   0    3.03    1.33
  -4 -11   0    0.63    1.04
  -4  11   0   -0.57    0.97
   4  11   0    2.22    1.33
  -4  11   0   -0.85    1.39
  -5 -11   0    4.38    1.20
  -5  11   0    7.56    1.68
  -5  11   0    3.12    1.15
   5  11   0    4.55    1.43
   0  12   0    3.28    1.46
  -1 -12   0   -0.59    1.09
  -1  12   0    1.79    1.46
   1  12   0    0.17    1.35
  -2 -12   0    9.00    1.32
  -2  12   0    8.93    1.60
   2  12   0   11.41    1.61
 -11   0   1    3.08    1.20
 -10   0   1    0.06    0.94
  -9   0   1   28.41    1.55
  -8   0   1   -0.10    0.70
  -7   0   1  175.99    4.39
  -6   0   1   -0.13    0.46
  -5   0   1  226.30    5.34
  -4   0   1    0.13    0.29
  -3   0   1  120.21    2.85
  -2   0   1    0.17    0.15
  -1   0   1    1.51    0.10
   0   0  -1    0.37    0.05
   0   0  -1    0.16    0.04
  -1   0  -1   15.19    0.40
  -1   0  -1   15.18    0.41
  -1   0  -1   15.80    0.41
  -2   0  -1    0.07    0.13
  -2   0  -1    0.19    0.15
  -3   0  -1   50.61    1.31
  -3   0  -1   50.64    1.23
  -4   0  -1    0.17    0.17
  -4   0  -1    0.17    0.29
  -5   0  -1  127.87    3.07
  -5   0  -1  136.36    3.26
  -6   0  -1    0.01    0.23
  -6   0  -1    0.69    0.48
  -7   0  -1   41.35    1.54
  -8   0  -1    1.19    0.71
  -9   0  -1    0.48    0.81
 -10   0  -1   -0.80    0.94
 -11   0  -1    1.34    1.09
 -11  -1   1    8.86    1.23
 -11   1   1    9.83    1.34
 -10  -1   1    1.45    0.95
 -10   1   1    1.37    1.04
  -9  -1   1    0.31    0.82
  -9   1   1   -0.84    0.88
  -8  -1   1   -0.44    0.65
  -8   1   1    0.07    0.72
  -7  -1   1    3.91    0.65
  -7   1   1    3.67    0.70
  -6  -1   1   26.64    1.06
  -6   1   1   25.25    0.79
  -6   1   1   24.80    1.09
  -5  -1   1   14.63    0.76
  -5   1   1   14.18    0.78
  -5   1   1   13.74    0.57
  -4  -1   1  156.81    3.69
  -4   1   1  152.95    3.70
  -3  -1   1  121.16    2.86
  -3   1   1  119.53    2.88
  -2  -1   1  307.25    6.95
  -2   1   1  304.75    6.96
  -1  -1   1   13.63    0.38
  -1   1   1   13.95    0.41
   0  -1  -1   58.78    1.47
   0  -1   1   61.24    1.45
   0   1  -1   62.71    1.45
   0   1   1   66.62    1.48
   0   1  -1   61.32    1.44
   0   1  -1   63.81    1.45
  -1  -1  -1  275.87    6.30
  -1   1  -1  278.57    6.29
  -1   1  -1  277.22    6.32
  -2  -1  -1  340.55    7.83
  -2  -1  -1  347.94    7.77
  -2   1  -1  345.14    7.84
  -2   1  -1  348.39    7.84
  -3  -1  -1    4.68    0.36
  -3  -1  -1    5.18    0.28
  -3   1  -1    5.56    0.36
  -3   1  -1    4.53    0.34
  -4  -1  -1    1.59    0.32
  -4   1  -1    1.05    0.25
  -4   1  -1    1.61    0.35
  -5  -1  -1   41.86    1.27
  -5   1  -1   41.09    1.14
  -5   1  -1   40.75    1.29
  -6  -1  -1    7.42    0.63
  -6   1  -1    7.21    0.67
  -6   1  -1    7.42    0.54
  -7  -1  -1    4.90    0.69
  -7   1  -1    7.69    0.79
  -8  -1  -1    0.79    0.69
  -8   1  -1    0.76    0.75
  -9  -1  -1    4.42    0.89
  -9   1  -1    5.46    0.97
 -10  -1  -1    2.90    0.96
 -10   1  -1    2.93    1.03
 -11  -1  -1   -0.25    1.03
 -11   1  -1    1.02    1.15
 -11  -2   1   12.92    1.31
 -11   2   1   13.00    1.49
 -10  -2   1    2.18    0.97
 -10   2   1    4.00    1.15
  -9  -2   1    0.22    0.80
  -9   2   1    1.54    0.93
  -8  -2   1    1.95    0.71
  -8   2   1    0.83    0.77
  -7  -2   1    0.47    0.54
  -7   2   1   -0.55    0.64
  -6  -2   1   16.48    0.90
  -6   2   1   16.55    0.80
  -6   2   1   17.33    0.98
  -5  -2   1  383.80    8.83
  -5   2   1  381.48    8.87
  -4  -2   1   24.70    0.84
  -4   2   1   23.12    0.89
  -3  -2   1    3.37    0.30
  -3   2   1    3.18    0.32
  -2  -2   1  129.32    3.06
  -2   2   1  131.75    3.08
  -1  -2   1    3.11    0.23
  -1   2   1    2.48    0.25
   0  -2  -1   76.57    1.88
   0  -2   1   73.66    1.86
   0   2  -1   81.82    1.83
   0   2  -1   77.01    1.86
   0   2   1   78.67    1.89
   0   2  -1   78.32    1.84
  -1  -2  -1  136.35    3.28
  -1   2  -1  144.80    3.27
  -2  -2  -1   97.90    2.23
  -2  -2  -1   97.32    2.33
  -2   2  -1   96.06    2.33
  -3  -2  -1   69.16    1.57
  -3  -2  -1   67.86    1.71
  -3   2  -1   65.31    1.74
  -3   2  -1   67.17    1.72
  -4  -2  -1   26.36    0.88
  -4   2  -1   26.00    0.90
  -4   2  -1   25.32    0.92
  -5  -2  -1    2.64    0.44
  -5   2  -1    2.21    0.41
  -5   2  -1    2.23    0.49
  -6  -2  -1   18.56    0.95
  -6   2  -1   18.43    1.05
  -6   2  -1   17.71    0.84
  -7  -2  -1   80.90    2.31
  -7   2  -1   80.13    2.39
  -8  -2  -1   26.96    1.37
  -8   2  -1   29.69    1.52
  -9  -2  -1    6.99    0.93
  -9   2  -1    8.39    1.10
 -10  -2  -1    1.73    0.96
 -10   2  -1    1.97    1.08
 -11  -2  -1    6.84    1.20
 -11   2  -1    6.09    1.31
 -11  -3   1    2.10    1.13
 -11   3   1    3.01    1.32
 -10  -3   1    3.34    1.00
 -10   3   1    4.58    1.18
  -9  -3   1    4.45    0.92
  -9   3   1    3.00    1.04
  -8  -3   1    0.98    0.71
  -8   3   1    0.41    0.83
  -7  -3   1    0.78    0.60
  -7   3   1    0.06    0.56
  -7   3   1    0.36    0.71
  -6  -3   1    2.77    0.55
  -6   3   1    2.81    0.68
  -6   3   1    1.73    0.53
  -5  -3   1   33.01    1.10
  -5   3   1   27.95    1.18
  -4  -3   1   19.81    0.78
  -4   3   1   16.91    0.82
  -3  -3   1  145.73    3.48
  -3   3   1  146.56    3.52
  -2  -3   1   22.43    0.71
  -2   3   1   21.05    0.77
   1  -3  -1  614.07   13.64
  -1  -3   1  605.43   13.62
   1   3  -1  584.66   13.52
  -1   3   1  601.70   13.65
   0  -3  -1  170.44    4.11
   0  -3   1  170.93    4.09
   0   3  -1  174.48    4.10
   0   3   1  175.81    4.12
   0   3  -1  178.39    4.02
   0   3  -1  177.44    4.03
  -1  -3  -1   84.53    2.10
  -1   3  -1   84.36    2.09
  -2  -3  -1  134.71    3.17
  -2  -3  -1  130.35    3.03
  -2   3  -1  131.61    3.16
  -3  -3  -1    9.43    0.55
  -3   3  -1    9.94    0.61
  -4  -3  -1   11.60    0.69
  -4   3  -1   11.72    0.72
  -4   3  -1    9.65    0.73
  -5  -3  -1    1.94    0.45
  -5   3  -1    1.48    0.49
  -5   3  -1    2.34    0.56
  -6  -3  -1   13.77    0.89
  -6   3  -1   13.81    1.05
  -6   3  -1   11.31    0.92
  -7  -3  -1   45.74    1.65
  -7   3  -1   47.51    1.56
  -7   3  -1   46.58    1.76
  -8  -3  -1    0.94    0.70
  -8   3  -1   -0.34    0.80
  -9  -3  -1    8.33    1.01
  -9   3  -1   10.53    1.18
 -10  -3  -1   -0.49    0.90
 -10   3  -1    0.31    1.11
 -10  -4   1   11.03    1.22
 -10   4   1    9.40    1.38
  -9  -4   1   24.35    1.54
  -9   4   1   21.23    1.51
  -8  -4   1   -0.89    0.70
  -8   4   1    1.40    0.91
  -7  -4   1   24.39    1.26
  -7   4   1   23.24    1.29
  -7   4   1   25.64    1.47
  -6  -4   1   49.65    1.61
  -6   4   1   46.74    1.73
  -5  -4   1    0.07    0.44
  -5   4   1    0.44    0.57
  -4  -4   1   73.00    1.96
  -4   4   1   71.45    2.02
  -3  -4   1   24.49    0.88
  -3   4   1   24.47    1.00
  -2  -4   1   10.61    0.56
  -2   4   1   10.24    0.69
  -1  -4   1   59.12    1.58
   1  -4  -1   60.43    1.61
   1   4  -1   58.32    1.60
   1   4  -1   56.48    1.43
  -1   4   1   57.25    1.62
   0  -4  -1    1.39    0.32
   0  -4   1    1.32    0.32
   0   4  -1    1.66    0.26
   0   4  -1    1.11    0.33
   0   4   1    2.20    0.38
   0   4  -1    1.47    0.24
   1  -4   1   13.97    0.65
  -1  -4  -1   14.08    0.66
  -1   4  -1   13.28    0.67
   1   4   1   13.47    0.69
  -2  -4  -1   49.28    1.40
  -2   4  -1   48.69    1.42
  -3  -4  -1  136.97    3.36
  -3  -4  -1  138.53    3.15
  -3   4  -1  135.87    3.37
  -4  -4  -1   15.30    0.79
  -4   4  -1   15.01    0.88
  -5  -4  -1   52.25    1.60
  -5   4  -1   52.34    1.71
  -5   4  -1   51.16    1.69
  -6  -4  -1   59.72    1.82
  -6   4  -1   58.84    1.95
  -6   4  -1   54.83    1.87
  -7  -4  -1   12.69    0.95
  -7   4  -1   13.70    1.07
  -7   4  -1   11.88    0.93
  -8  -4  -1   23.69    1.47
  -8   4  -1   23.86    1.60
  -9  -4  -1    3.71    0.98
  -9   4  -1    1.24    1.04
 -10  -4  -1    0.14    1.02
 -10   4  -1    0.56    1.20
 -10  -5   1    2.52    1.11
 -10   5   1    3.62    1.32
  -9  -5   1    0.44    0.90
  -9   5   1   -0.53    1.09
  -8  -5   1    1.10    0.79
  -8   5   1    2.78    1.06
  -7  -5   1    5.14    0.79
  -7   5   1    4.70    0.98
  -7   5   1    5.11    0.88
  -6  -5   1    0.43    0.57
  -6   5   1    0.48    0.76
  -5  -5   1   77.73    2.17
  -5   5   1   74.17    2.25
  -4  -5   1    1.05    0.44
  -4   5   1    0.55    0.58
  -3  -5   1    1.26    0.40
  -3   5   1    1.24    0.53
  -2  -5   1    8.96    0.66
  -2   5   1    7.71    0.66
  -1  -5   1    7.52    0.55
   1  -5  -1    6.98    0.59
  -1   5   1    7.25    0.62
   1   5  -1    6.70    0.53
   1   5  -1    7.80    0.43
   1   5  -1    9.00    0.63
   0  -5  -1   40.06    1.30
   0  -5   1   39.88    1.27
   0   5  -1   40.71    1.14
   0   5  -1   41.04    1.32
   0   5   1   42.54    1.35
   0   5  -1   41.15    1.12
  -1  -5  -1  430.33    9.86
   1  -5   1  411.17    9.83
   1   5   1  420.29    9.62
   1   5   1  441.46    9.90
  -1   5  -1  426.99    9.86
  -2  -5  -1    0.80    0.40
  -2   5  -1    0.40    0.45
  -3  -5  -1   47.18    1.23
  -3  -5  -1   49.87    1.51
  -3   5  -1   49.59    1.57
  -4  -5  -1    0.18    0.44
  -4   5  -1    1.96    0.60
  -5  -5  -1   26.43    1.17
  -5   5  -1   26.73    1.33
  -5   5  -1   24.43    1.28
  -6  -5  -1    4.63    0.70
  -6   5  -1    7.15    0.93
  -6   5  -1    5.32    0.84
  -7  -5  -1    3.78    0.77
  -7   5  -1    4.02    0.97
  -7   5  -1    3.49    0.87
  -8  -5  -1    2.44    0.86
  -8   5  -1    4.03    1.09
  -9  -5  -1    1.56    0.96
  -9   5  -1    0.55    1.13
 -10  -5  -1    0.01    1.03
 -10   5  -1   -1.28    1.25
 -10  -6   1    3.18    1.12
 -10   6   1    3.55    1.39
  -9  -6   1    4.49    1.05
  -9   6   1    5.02    1.37
  -8  -6   1    0.41    0.86
  -8   6   1    0.34    1.12
  -7  -6   1   19.50    1.34
  -7   6   1   20.37    1.43
  -6  -6   1   57.89    1.96
  -6   6   1   55.57    2.13
  -5  -6   1    3.62    0.65
  -5   6   1    4.36    0.82
  -4  -6   1   39.86    1.42
  -4   6   1   38.61    1.58
  -3  -6   1    2.01    0.51
  -3   6   1    1.28    0.64
  -2  -6   1   13.38    0.84
   2   6  -1   12.56    0.91
  -2   6   1   14.29    1.06
   2   6  -1   11.13    0.53
   1  -6  -1    3.84    0.57
  -1   6   1    2.93    0.60
   0  -6  -1   11.87    0.84
   0  -6   1   12.72    0.81
   0   6   1   14.13    0.94
   0   6  -1   12.42    0.64
   0   6  -1   11.25    0.57
   0   6  -1   11.81    0.87
   1  -6   1   64.04    1.92
  -1  -6  -1   68.85    1.95
   1   6   1   64.80    1.63
  -1   6  -1   67.02    1.99
   1   6   1   63.21    1.96
  -2  -6  -1    1.89    0.51
  -2   6  -1    1.26    0.58
   2   6   1    1.76    0.54
  -3  -6  -1   38.27    1.38
  -3   6  -1   36.49    1.48
  -4  -6  -1    1.24    0.55
  -4   6  -1    2.21    0.71
  -5  -6  -1   11.41    0.87
  -5   6  -1    9.53    0.94
  -6  -6  -1   10.52    0.90
  -6   6  -1    8.86    1.04
  -6   6  -1   10.31    1.05
  -7  -6  -1    0.76    0.78
  -7   6  -1    0.91    1.03
  -7   6  -1    2.20    0.96
  -8  -6  -1   20.06    1.57
  -8   6  -1   17.61    1.48
  -9  -6  -1   -0.38    0.96
  -9   6  -1    0.73    1.25
  -9  -7   1    0.78    1.05
  -9   7   1    1.75    1.40
  -8  -7   1    1.25    0.96
  -8   7   1   -2.10    1.17
  -8   7   1    1.07    1.21
  -7  -7   1    1.56    0.84
  -7   7   1    0.18    1.12
  -6  -7   1    1.31    0.75
  -6   7   1    1.47    1.01
  -5  -7   1    0.57    0.64
  -5   7   1    0.08    0.88
  -4  -7   1    0.58    0.59
  -4   7   1    1.07    0.83
  -3  -7   1  195.25    4.75
  -3   7   1  181.00    4.81
   3   7  -1  189.66    4.79
  -2  -7   1    1.78    0.58
   2   7  -1    1.20    0.62
  -2   7   1    1.86    0.73
   2   7  -1    1.60    0.55
   1  -7  -1   72.53    2.17
  -1  -7   1   71.84    2.12
   1   7  -1   70.63    1.83
   1   7  -1   71.88    2.16
  -1   7   1   69.41    2.21
   1   7  -1   68.18    1.92
   0  -7  -1   26.78    1.25
   0  -7   1   25.76    1.21
   0   7  -1   26.68    1.26
   0   7   1   27.51    1.31
   0   7  -1   25.14    0.96
   1  -7   1   67.53    2.12
  -1  -7  -1   75.31    2.17
  -1   7  -1   70.33    2.21
   1   7   1   72.02    2.19
  -1   7  -1   72.29    1.96
   1   7   1   69.42    1.78
  -2  -7  -1    1.25    0.58
   2   7   1    1.26    0.66
  -2   7  -1    2.48    0.74
  -3  -7  -1   29.98    1.33
  -3   7  -1   27.72    1.47
   3   7   1   28.31    1.39
  -4  -7  -1    0.08    0.59
  -4   7  -1    0.22    0.76
  -5  -7  -1    3.09    0.74
  -5   7  -1    4.16    0.94
  -6  -7  -1    1.38    0.77
  -6   7  -1    2.29    1.01
  -6   7  -1    2.49    1.03
  -7  -7  -1    9.10    1.09
  -7   7  -1    8.44    1.28
  -7   7  -1    7.33    1.21
  -8  -7  -1    0.98    0.94
  -8   7  -1    1.16    1.26
  -9  -7  -1    8.41    1.25
  -9   7  -1    5.89    1.46
  -8  -8   1    0.70    1.00
  -8   8   1   -1.62    1.34
  -8   8   1    0.97    1.23
  -7  -8   1    7.77    1.10
  -7   8   1    8.46    1.42
  -6  -8   1   22.05    1.58
  -6   8   1   22.17    1.59
  -5  -8   1   35.85    1.63
  -5   8   1   31.45    1.94
  -4  -8   1    1.78    0.72
  -4   8   1    1.70    0.96
   4   8  -1    2.10    0.80
  -3  -8   1    3.12    0.72
  -3   8   1    2.67    0.93
   3   8  -1    0.95    0.71
   3   8  -1    3.94    0.85
  -2  -8   1    1.20    0.64
   2   8  -1    0.91    0.71
  -2   8   1    1.05    0.83
   1  -8  -1   19.33    1.28
  -1  -8   1   22.69    1.28
  -1   8   1   17.87    1.38
   1   8  -1   20.58    1.35
   0  -8  -1   10.36    0.94
   0  -8   1   10.68    0.94
   0   8   1   10.29    0.74
   0   8  -1    9.17    0.95
   0   8   1   11.03    1.00
   0   8  -1   10.24    0.77
  -1  -8  -1   59.65    2.03
   1   8   1   60.75    2.12
  -1   8  -1   62.53    2.12
  -1   8  -1   55.82    1.77
  -2  -8  -1    0.76    0.66
   2   8   1    1.43    0.76
  -2   8  -1   -1.12    0.75
  -2   8  -1   -0.50    0.55
  -3  -8  -1    4.19    0.79
  -3   8  -1    4.56    0.92
   3   8   1    4.45    0.89
  -4  -8  -1    3.17    0.78
   4   8   1    2.11    0.85
  -4   8  -1    3.14    1.00
  -5  -8  -1    8.25    0.97
  -5   8  -1    7.78    1.19
  -6  -8  -1   16.89    1.28
  -6   8  -1   23.00    1.90
  -6   8  -1   20.04    1.51
  -7  -8  -1   16.48    1.32
  -7   8  -1   18.24    1.58
  -7   8  -1   15.79    1.58
  -8  -8  -1    0.57    1.04
  -8   8  -1   -1.12    1.37
  -8   8  -1    1.18    1.31
  -7  -9   1    0.27    1.00
  -7   9   1    0.89    1.41
  -6  -9   1   -0.39    0.87
  -6   9   1   -1.43    1.22
  -5  -9   1   14.83    1.25
   5   9  -1   16.89    1.45
  -5   9   1   16.32    1.51
  -4  -9   1   -0.06    0.77
   4   9  -1    2.79    1.00
  -4   9   1   -0.68    1.07
  -3  -9   1    5.61    0.89
  -3   9   1    6.22    1.16
   3   9  -1    6.69    1.03
  -2  -9   1    4.35    0.84
   2   9  -1    3.75    0.93
  -2   9   1    4.18    1.07
  -1  -9   1    4.99    0.85
  -1   9   1    5.16    1.02
  -1   9   1    5.21    0.68
   1   9  -1    4.65    0.94
   0  -9  -1   18.29    1.39
   0  -9   1   17.25    1.35
   0   9   1   19.65    1.35
   0   9  -1   16.76    1.26
  -1  -9  -1   68.17    2.25
  -1   9  -1   63.45    2.32
   1   9   1   62.73    2.31
  -1   9  -1   59.88    1.94
  -2  -9  -1   74.08    2.41
  -2   9  -1   70.85    2.51
   2   9   1   68.82    2.46
  -2   9  -1   67.84    2.16
  -3  -9  -1   14.48    1.19
   3   9   1   14.17    1.27
  -3   9  -1   14.53    1.35
  -3   9  -1   14.33    1.04
  -4  -9  -1    9.36    1.09
  -4   9  -1   10.24    1.04
   4   9   1    9.39    1.25
  -4   9  -1   10.03    1.30
  -5  -9  -1    9.72    1.13
   5   9   1   11.56    1.35
  -5   9  -1    9.32    1.36
  -6  -9  -1    1.76    0.97
  -6   9  -1   -0.39    1.25
  -6   9  -1    2.23    1.30
  -7  -9  -1    1.07    1.02
  -7   9  -1    1.62    1.32
  -7   9  -1    0.61    1.41
  -6 -10   1    2.29    1.09
  -6  10   1    0.36    1.48
   6  10  -1   -0.04    1.23
  -5 -10   1    2.26    0.97
  -5  10   1    4.48    1.44
   5  10  -1    1.23    1.23
  -4 -10   1    7.99    1.12
   4  10  -1    6.69    1.30
  -4  10   1    9.52    1.47
  -3 -10   1    0.05    0.87
  -3  10   1    0.29    1.20
   3  10  -1    0.72    1.03
  -2 -10   1    5.94    1.00
  -2  10   1    6.41    1.27
   2  10  -1    6.63    1.19
  -1 -10   1   -0.54    0.81
  -1  10   1   -0.07    1.08
   1  10  -1    1.65    1.02
   0 -10   1    9.41    1.11
   0 -10  -1    8.88    1.11
   0  10   1    9.23    1.27
   0  10  -1    9.30    1.24
  -1 -10  -1    3.74    0.96
  -1  10  -1    4.43    1.12
   1  10   1    2.19    1.07
  -2 -10  -1    8.68    1.10
  -2  10  -1    8.20    0.92
   2  10   1    8.09    1.28
  -2  10  -1   10.41    1.35
  -3 -10  -1   33.79    1.85
   3  10   1   32.72    2.07
  -3  10  -1   28.86    2.06
  -3  10  -1   27.02    1.60
  -4 -10  -1    2.98    1.01
   4  10   1    2.72    1.23
  -4  10  -1   -0.20    1.25
  -4  10  -1    2.33    0.95
  -5 -10  -1    2.74    1.06
   5  10   1    3.42    1.35
  -5  10  -1    2.09    1.04
  -5  10  -1    1.62    1.31
  -5  10  -1    1.27    1.36
  -6 -10  -1   -0.80    1.01
  -6  10  -1   -0.40    1.40
  -6  10  -1    0.10    1.13
  -6  10  -1    1.65    1.46
   6  10   1    0.15    1.29
  -5 -11   1    5.17    1.20
   5  11  -1    5.74    1.50
  -5  11   1    3.70    1.58
  -4 -11   1    6.32    1.20
  -4  11   1    6.72    1.52
   4  11  -1    6.04    1.44
  -4  11   1    4.32    1.05
  -3 -11   1    0.87    0.99
   3  11  -1    1.88    1.28
  -3  11   1    1.66    1.37
  -2 -11   1    1.47    1.00
   2  11  -1    2.25    1.23
  -2  11   1    2.46    1.35
  -1 -11   1   11.49    1.24
   1  11  -1   11.55    1.45
  -1  11   1   14.57    1.60
   0 -11  -1   50.78    2.29
   0 -11   1   45.85    2.16
   0  11  -1   50.00    2.39
   0  11   1   50.56    2.48
  -1 -11  -1    0.63    0.99
  -1  11  -1    2.70    1.26
   1  11   1    0.67    1.21
  -2 -11  -1    7.75    1.17
  -2  11  -1   10.05    1.49
   2  11   1    8.18    1.42
  -3 -11  -1    0.51    1.03
  -3  11  -1    0.06    1.31
   3  11   1    0.29    1.25
  -4 -11  -1    1.00    1.04
  -4  11  -1   -0.61    1.39
  -4  11  -1    0.97    1.03
   4  11   1    0.38    1.32
  -2 -12   1    5.18    1.34
   2  12  -1    5.96    1.47
  -2  12   1    8.06    1.61
  -1  12   1    7.72    1.63
   1  12  -1    9.11    1.59
   0  12   1    4.13    1.45
   0  12  -1    3.96    1.41
  -1 -12  -1    1.20    1.14
   1  12   1    2.67    1.39
  -1  12  -1    3.28    1.44
  -2 -12  -1    1.50    1.15
   2  12   1    3.59    1.44
  -2  12  -1    0.94    1.45
 -11   0   2   -0.68    1.06
 -10   0   2    9.96    1.20
  -9   0   2   -0.58    0.82
  -8   0   2    6.10    0.83
  -7   0   2    0.60    0.60
  -6   0   2   59.48    1.76
  -5   0   2   -0.50    0.35
  -4   0   2  245.46    5.71
  -3   0   2    0.48    0.22
  -2   0   2   18.05    0.54
   1   0  -2    0.58    0.15
  -1   0   2    0.35    0.10
   1   0  -2    0.23    0.08
   1   0  -2    0.14    0.07
   0   0  -2   73.18    1.72
  -1   0  -2   -0.03    0.10
  -1   0  -2   -0.10    0.11
  -1   0  -2    0.20    0.09
  -1   0  -2    0.20    0.11
  -2   0  -2  121.22    2.85
  -2   0  -2  126.53    2.86
  -2   0  -2  120.71    2.85
  -3   0  -2    0.01    0.17
  -3   0  -2   -0.07    0.18
  -3   0  -2    0.16    0.22
  -4   0  -2  234.86    5.52
  -4   0  -2  247.53    5.62
  -5   0  -2    0.33    0.38
  -5   0  -2    0.26    0.25
  -6   0  -2   64.63    1.62
  -6   0  -2   63.06    1.85
  -7   0  -2   -0.76    0.57
  -8   0  -2    3.22    0.79
  -9   0  -2    0.58    0.87
 -10   0  -2    0.28    0.93
 -11   0  -2   -1.15    1.04
 -11  -1   2    8.44    1.20
 -11   1   2    8.57    1.35
 -10  -1   2    4.63    1.04
 -10   1   2    4.69    1.12
  -9  -1   2   39.97    1.81
  -9   1   2   43.15    1.88
  -8  -1   2   16.42    1.18
  -8   1   2   14.42    1.05
  -7  -1   2    4.44    0.65
  -7   1   2    5.35    0.73
  -6  -1   2    6.26    0.60
  -6   1   2    7.71    0.67
  -6   1   2    6.36    0.47
  -5  -1   2  136.21    3.31
  -5   1   2  132.79    3.32
  -4  -1   2   31.16    0.97
  -4   1   2   30.07    0.99
  -3  -1   2  347.96    8.03
  -3   1   2  356.24    8.05
  -2  -1   2  376.65    8.67
  -2   1   2  404.39    8.69
   2   1  -2  368.64    8.61
   1  -1  -2    1.43    0.17
  -1  -1   2    1.01    0.12
   1   1  -2    1.26    0.14
   1   1  -2    1.04    0.12
  -1   1   2    0.98    0.16
   1   1  -2    1.80    0.22
   0  -1  -2   54.79    1.30
   0  -1  -2   55.46    1.31
   0  -1   2   53.89    1.27
   0   1  -2   54.61    1.27
   0   1   2   56.69    1.32
   0   1  -2   55.91    1.33
   0   1  -2   54.65    1.33
   0   1  -2   55.75    1.30
   0   1  -2   54.01    1.27
   0   1  -2   52.67    1.31
  -1  -1  -2   14.06    0.40
  -1  -1  -2   13.90    0.39
  -1  -1  -2   14.37    0.42
  -1   1  -2   14.61    0.46
  -1   1  -2   13.93    0.46
  -1   1  -2   13.57    0.44
  -1   1  -2   14.14    0.40
  -2  -1  -2  106.17    2.41
  -2  -1  -2  104.66    2.45
  -2  -1  -2  104.96    2.41
  -2   1  -2  103.18    2.47
  -2   1  -2  102.50    2.44
  -2   1  -2  101.04    2.46
  -3  -1  -2   63.10    1.53
  -3  -1  -2   61.92    1.59
  -3   1  -2   63.51    1.60
  -3   1  -2   64.77    1.60
  -4  -1  -2   23.47    0.80
  -4   1  -2   22.92    0.77
  -4   1  -2   21.94    0.83
  -5  -1  -2    1.52    0.40
  -5   1  -2    1.61    0.33
  -5   1  -2    1.51    0.43
  -6  -1  -2    8.39    0.66
  -6   1  -2    7.22    0.67
  -6   1  -2    8.58    0.63
  -7  -1  -2   70.70    2.10
  -7   1  -2   70.02    2.16
  -8  -1  -2    9.28    0.88
  -8   1  -2    9.93    0.95
  -9  -1  -2   37.96    1.73
  -9   1  -2   38.46    1.76
 -10  -1  -2    3.14    1.01
 -10   1  -2    3.31    1.06
 -11  -2   2    0.51    1.06
 -11   2   2    1.36    1.24
 -10  -2   2    3.30    0.98
 -10   2   2    4.80    1.16
  -9  -2   2    2.38    0.82
  -9   2   2    2.33    0.96
  -8  -2   2    3.56    0.75
  -8   2   2    3.55    0.85
  -7  -2   2   17.38    1.04
  -7   2   2   16.75    1.16
  -6  -2   2   49.71    1.53
  -6   2   2   48.09    1.61
  -5  -2   2   48.17    1.40
  -5   2   2   46.41    1.48
  -4  -2   2    5.18    0.41
  -4   2   2    5.26    0.47
  -3  -2   2   68.32    1.70
   3   2  -2   66.42    1.61
  -3   2   2   68.68    1.74
  -2  -2   2   84.06    2.02
  -2   2   2   84.72    2.06
   2   2  -2   84.65    2.01
  -1  -2   2  150.26    3.48
   1   2  -2  151.73    3.54
   1   2  -2  151.18    3.44
   1   2  -2  148.54    3.46
  -1   2   2  152.64    3.53
   0  -2   2   15.82    0.50
   0  -2  -2   15.40    0.54
   0   2   2   15.40    0.55
   0   2  -2   16.54    0.57
   0   2  -2   15.71    0.49
   0   2  -2   15.17    0.51
   0   2  -2   15.22    0.50
  -1  -2  -2  266.81    6.12
  -1  -2  -2  267.10    6.06
  -1   2  -2  268.12    6.16
  -1   2  -2  272.04    6.09
  -1   2  -2  263.55    6.12
  -2  -2  -2  782.19   17.58
  -2  -2  -2  783.58   17.49
  -2   2  -2  780.16   17.55
  -2   2  -2  771.57   17.61
  -3  -2  -2  131.29    2.97
  -3  -2  -2  129.74    3.08
  -3  -2  -2  127.24    2.97
  -3   2  -2  130.57    3.09
  -3   2  -2  125.23    3.10
  -4  -2  -2    0.74    0.22
  -4  -2  -2    0.20    0.30
  -4   2  -2   -0.30    0.35
  -4   2  -2   -0.19    0.31
  -5  -2  -2    1.85    0.43
  -5   2  -2    0.68    0.45
  -5   2  -2    1.80    0.42
  -6  -2  -2   14.83    0.92
  -6   2  -2   16.03    0.86
  -6   2  -2   16.05    1.00
  -7  -2  -2    3.20    0.66
  -7   2  -2    2.58    0.73
  -8  -2  -2   15.88    1.21
  -8   2  -2   12.85    1.04
  -9  -2  -2    2.07    0.85
  -9   2  -2    2.93    1.00
 -10  -2  -2   -0.60    0.92
 -10   2  -2    1.10    1.10
 -11  -3   2    1.74    1.10
 -11   3   2    2.00    1.30
 -10  -3   2   14.24    1.25
 -10   3   2   14.80    1.42
  -9  -3   2    9.40    1.04
  -9   3   2    8.98    1.15
  -8  -3   2   -1.57    0.65
  -8   3   2   -0.13    0.82
  -7  -3   2    7.44    0.75
  -7   3   2    9.46    0.92
  -7   3   2    7.51    0.69
  -6  -3   2    7.07    0.64
  -6   3   2    7.84    0.78
  -5  -3   2   55.40    1.58
  -5   3   2   53.14    1.67
  -4  -3   2    4.57    0.42
  -4   3   2    5.28    0.51
  -3  -3   2   10.62    0.55
  -3   3   2   10.04    0.62
  -2  -3   2    6.20    0.40
  -2   3   2    6.37    0.45
   1  -3  -2   33.57    0.99
  -1  -3   2   31.23    0.93
  -1   3   2   34.63    1.01
   1   3  -2   32.53    0.87
   1   3  -2   33.69    0.98
   0  -3   2  257.01    6.09
   0  -3  -2  261.40    6.13
   0   3   2  266.45    6.14
   0   3  -2  265.76    6.10
   0   3  -2  266.87    6.07
   0   3  -2  270.67    6.06
  -1  -3  -2   15.25    0.62
  -1   3  -2   16.45    0.59
  -1   3  -2   15.91    0.62
  -2  -3  -2   35.68    0.93
  -2  -3  -2   37.96    1.06
  -2   3  -2   35.68    1.13
  -2   3  -2   35.40    1.04
  -3  -3  -2   18.37    0.73
  -3  -3  -2   17.54    0.52
  -3   3  -2   16.73    0.81
  -3   3  -2   16.81    0.72
  -4  -3  -2    9.91    0.62
  -4  -3  -2    8.18    0.39
  -4   3  -2    7.89    0.58
  -4   3  -2    7.60    0.59
  -5  -3  -2   11.10    0.80
  -5  -3  -2   10.55    0.51
  -5   3  -2   11.43    0.88
  -5   3  -2   11.43    0.83
  -6  -3  -2    1.04    0.52
  -6  -3  -2    0.68    0.35
  -6   3  -2    1.58    0.55
  -6   3  -2   -0.17    0.58
  -7  -3  -2   13.93    1.08
  -7   3  -2   13.83    1.04
  -7   3  -2   13.48    1.02
  -8  -3  -2    0.19    0.71
  -8   3  -2   -1.50    0.81
  -9  -3  -2    5.27    0.96
  -9   3  -2    5.39    1.04
 -10  -3  -2    7.32    1.14
 -10   3  -2    8.30    1.32
 -11   4   2    0.90    1.36
 -10  -4   2    1.01    1.00
 -10   4   2    2.29    1.22
  -9  -4   2    6.41    1.00
  -9   4   2    7.14    1.18
  -8  -4   2   11.65    0.98
  -8   4   2   11.70    1.17
  -7  -4   2    1.72    0.65
  -7   4   2    1.84    0.82
  -6  -4   2    7.29    0.71
  -6   4   2    9.12    0.88
  -5  -4   2    5.50    0.58
  -5   4   2    5.22    0.65
  -4  -4   2   86.64    2.25
  -4   4   2   86.04    2.35
  -3  -4   2  200.29    4.76
  -3   4   2  201.89    4.82
  -2  -4   2   14.32    0.62
  -2   4   2   13.00    0.75
  -1  -4   2   13.09    0.61
   1  -4  -2   12.30    0.66
   1   4  -2   11.44    0.60
  -1   4   2   12.26    0.70
   1   4  -2   12.90    0.63
   1   4  -2   12.99    0.50
   0  -4  -2   57.76    1.61
   0  -4   2   55.95    1.56
   0   4  -2   58.69    1.59
   0   4   2   57.94    1.63
   0   4  -2   59.52    1.51
   0   4  -2   60.16    1.50
  -1  -4  -2  145.71    3.57
   1   4   2  150.32    3.60
  -1   4  -2  146.33    3.49
  -1   4  -2  144.77    3.54
  -2  -4  -2   80.36    2.12
  -2  -4  -2   80.92    1.97
  -2   4  -2   82.71    2.11
  -3  -4  -2  146.91    3.56
  -3  -4  -2  146.99    3.36
  -3   4  -2  138.97    3.63
  -3   4  -2  148.29    3.55
  -4  -4  -2  158.41    3.85
  -4  -4  -2  159.82    3.59
  -4   4  -2  152.05    3.84
  -4   4  -2  155.24    3.93
  -5  -4  -2    2.40    0.51
  -5   4  -2    2.69    0.62
  -5   4  -2    2.31    0.61
  -6  -4  -2   26.39    1.20
  -6   4  -2   26.06    1.36
  -6   4  -2   27.24    1.36
  -7  -4  -2    6.39    0.79
  -7   4  -2    5.62    0.80
  -7   4  -2    5.66    0.88
  -8  -4  -2    0.29    0.76
  -8   4  -2    0.84    0.93
  -9  -4  -2    1.45    0.91
  -9   4  -2    0.12    1.03
 -10  -4  -2    0.43    1.00
 -10   4  -2   -0.22    1.17
 -10  -5   2    0.16    0.98
 -10   5   2    1.60    1.34
  -9  -5   2    2.58    0.98
  -9   5   2    2.69    1.23
  -8  -5   2   45.59    1.82
  -8   5   2   42.67    2.12
  -7  -5   2    0.42    0.65
  -7   5   2    0.66    0.91
  -6  -5   2   52.38    1.74
  -6   5   2   52.33    1.96
  -5  -5   2    8.73    0.70
  -5   5   2    7.09    0.80
  -4  -5   2  151.23    3.76
  -4   5   2  151.00    3.83
  -3  -5   2    2.42    0.43
  -3   5   2    2.95    0.58
  -2  -5   2    2.41    0.41
  -2   5   2    1.09    0.50
   1  -5  -2    2.68    0.47
  -1  -5   2    4.43    0.47
   1   5  -2    4.21    0.46
   1   5  -2    3.75    0.33
   1   5  -2    3.22    0.48
  -1   5   2    3.30    0.52
   0  -5  -2   79.93    2.16
   0  -5   2   77.81    2.11
   0   5   2   79.26    2.18
   0   5  -2   77.60    2.00
   0   5  -2   80.22    2.15
   0   5  -2   81.80    2.01
   1  -5   2    2.08    0.40
  -1  -5  -2    3.10    0.46
   1   5   2    3.45    0.51
  -1   5  -2    2.34    0.48
  -1   5  -2    2.48    0.37
  -2  -5  -2   17.88    0.88
  -2   5  -2   17.22    0.92
  -3  -5  -2   12.69    0.53
  -3  -5  -2   12.68    0.83
  -3   5  -2   12.69    0.90
  -4  -5  -2   48.33    1.54
  -4   5  -2   49.39    1.62
  -4   5  -2   46.93    1.70
  -5  -5  -2   -0.09    0.52
  -5   5  -2    0.35    0.66
  -5   5  -2   -0.53    0.66
  -6  -5  -2    2.39    0.65
  -6   5  -2    2.99    0.82
  -6   5  -2    3.54    0.83
  -7  -5  -2    2.40    0.75
  -7   5  -2    0.16    0.89
  -7   5  -2    0.13    0.81
  -8  -5  -2   55.76    2.09
  -8   5  -2   51.63    2.18
  -9  -5  -2    0.38    0.89
  -9   5  -2   -0.74    1.10
 -10  -5  -2   -1.33    1.03
 -10   5  -2   -0.56    1.23
 -10  -6   2   -0.01    1.06
 -10   6   2   -0.04    1.37
  -9  -6   2    1.17    0.94
  -9   6   2   -0.63    1.23
  -8  -6   2   -0.44    0.79
  -8   6   2    1.14    1.18
  -7  -6   2   -0.49    0.72
  -7   6   2    0.33    1.00
  -6  -6   2   12.12    0.93
  -6   6   2   12.23    1.11
  -5  -6   2    0.19    0.56
  -5   6   2   -1.30    0.73
  -4  -6   2   40.51    1.42
  -4   6   2   39.00    1.64
  -3  -6   2   17.92    0.95
  -3   6   2   16.78    1.18
  -2  -6   2   10.26    0.78
  -2   6   2   10.56    0.84
   2   6  -2   11.22    0.87
   2   6  -2    9.60    0.56
   2   6  -2   11.65    0.82
  -1  -6   2   56.12    1.65
   1  -6  -2   52.77    1.72
   1   6  -2   53.60    1.46
  -1   6   2   54.25    1.76
   1   6  -2   54.31    1.69
   1   6  -2   55.29    1.57
   0  -6   2   19.72    0.94
   0  -6  -2   19.98    1.00
   0   6   2   18.07    1.04
   0   6  -2   17.68    0.74
   0   6  -2   19.36    1.02
   0   6  -2   18.80    0.78
  -1  -6  -2  107.65    2.82
   1  -6   2  100.57    2.77
  -1   6  -2  106.36    2.83
   1   6   2  107.44    2.86
  -1   6  -2  107.27    2.68
  -2  -6  -2   20.81    1.04
   2   6   2   19.71    1.09
  -2   6  -2   20.60    0.95
  -2   6  -2   19.92    1.14
  -3  -6  -2   39.36    1.13
  -3  -6  -2   40.97    1.45
  -3   6  -2   39.06    1.50
  -4  -6  -2   15.32    1.01
  -4   6  -2   15.19    1.17
  -4   6  -2   13.84    1.04
  -5  -6  -2    0.70    0.60
  -5   6  -2    0.10    0.76
  -5   6  -2   -0.50    0.70
  -6  -6  -2   13.06    1.00
  -6   6  -2   13.08    1.15
  -6   6  -2   12.70    1.14
  -7  -6  -2    0.54    0.78
  -7   6  -2   -0.28    0.91
  -7   6  -2    0.24    1.01
  -8  -6  -2    4.15    0.99
  -8   6  -2    1.20    1.16
  -9  -6  -2    0.75    1.03
  -9   6  -2    1.82    1.24
  -9  -7   2   -0.88    0.99
  -9   7   2    1.70    1.43
  -8  -7   2    1.94    0.96
  -8   7   2    1.88    1.19
  -8   7   2    3.52    1.32
  -7  -7   2    0.71    0.82
  -7   7   2    1.78    1.16
  -6  -7   2    9.54    0.94
  -6   7   2    9.59    1.18
  -5  -7   2    1.73    0.68
  -5   7   2    0.91    0.89
  -4  -7   2  101.28    2.80
  -4   7   2   97.99    2.93
  -3  -7   2   25.90    1.23
  -3   7   2   23.25    1.45
   3   7  -2   27.32    1.30
  -2  -7   2  101.55    2.66
  -2   7   2   89.58    2.74
   2   7  -2   97.73    2.69
   2   7  -2   92.14    2.34
   2   7  -2   90.96    2.56
  -1  -7   2   13.77    0.97
   1  -7  -2   14.34    0.98
   1   7  -2   13.89    0.71
   1   7  -2   12.54    0.91
   1   7  -2   11.99    0.82
  -1   7   2   12.45    0.98
   0  -7  -2   11.92    0.88
   0  -7   2   12.14    0.84
   0   7  -2   12.79    0.74
   0   7   2   13.00    0.95
   0   7  -2   12.17    0.89
  -1  -7  -2    3.58    0.66
  -1   7  -2    2.48    0.68
   1   7   2    3.61    0.68
  -1   7  -2    2.43    0.51
  -2  -7  -2   77.66    2.26
  -2   7  -2   72.14    2.28
  -2   7  -2   71.95    2.09
   2   7   2   72.22    2.30
  -3  -7  -2   10.00    0.88
  -3   7  -2    8.62    0.80
   3   7   2    8.90    0.92
  -3   7  -2    8.17    0.90
  -4  -7  -2    1.11    0.64
  -4   7  -2    0.49    0.77
  -5  -7  -2    0.93    0.71
  -5   7  -2    1.44    0.91
  -5   7  -2    1.38    0.89
  -6  -7  -2   18.57    1.37
  -6   7  -2   18.30    1.38
  -6   7  -2   18.74    1.40
  -7  -7  -2   -0.58    0.82
  -7   7  -2   -1.54    1.11
  -7   7  -2   -0.41    1.05
  -8  -7  -2    9.73    1.20
  -8   7  -2    9.74    1.42
  -9   7  -2   -1.90    1.32
  -9   7  -2   -1.09    1.33
  -8  -8   2    1.06    1.00
  -8   8   2    3.90    1.48
  -7  -8   2    3.88    0.97
  -7   8   2    5.20    1.42
  -6  -8   2   10.84    1.10
  -6   8   2    8.84    1.34
  -5  -8   2    1.36    0.75
  -5   8   2    0.49    1.05
  -4  -8   2    0.62    0.69
  -4   8   2   -0.07    0.91
  -3  -8   2   14.52    1.15
   3   8  -2   14.67    1.12
   3   8  -2   14.38    1.07
  -3   8   2   14.69    1.25
  -2  -8   2   42.33    1.60
   2   8  -2   40.79    2.10
   2   8  -2   38.48    1.65
  -2   8   2   38.96    1.84
  -1  -8   2    1.87    0.65
   1  -8  -2   -0.09    0.67
   1   8  -2    0.32    0.69
  -1   8   2    1.17    0.79
   1   8  -2    0.67    0.47
   0  -8  -2    5.38    0.80
   0  -8   2    3.42    0.70
   0   8   2    5.68    0.89
   0   8  -2    4.80    0.57
   0   8  -2    3.93    0.78
  -1  -8  -2    5.88    0.80
  -1   8  -2    5.36    0.88
  -1   8  -2    5.64    0.65
   1   8   2    6.16    0.88
  -2  -8  -2   61.26    2.03
  -2   8  -2   55.45    1.85
  -2   8  -2   57.73    2.07
   2   8   2   57.56    2.12
  -3  -8  -2   26.16    1.41
   3   8   2   27.53    1.57
  -3   8  -2   26.60    1.59
  -3   8  -2   24.06    1.34
  -4  -8  -2    2.50    0.78
  -4   8  -2    0.88    0.78
   4   8   2    1.51    0.89
  -4   8  -2    1.94    0.95
  -5  -8  -2   -0.24    0.77
  -5   8  -2    0.36    1.00
  -5   8  -2    0.10    0.83
  -5   8  -2    0.05    1.01
  -6  -8  -2    6.39    1.03
  -6   8  -2    3.08    1.17
  -6   8  -2    5.26    1.23
  -7  -8  -2    1.48    0.97
  -7   8  -2    1.94    1.26
  -7   8  -2    2.38    1.29
  -7   8  -2    0.62    1.12
  -8  -8  -2    3.42    1.12
  -8   8  -2    4.59    1.47
  -8   8  -2    4.05    1.37
  -8   8  -2    1.75    1.43
  -8   9   2    3.00    1.60
  -7  -9   2   -1.05    0.93
  -7   9   2    0.26    1.42
  -6  -9   2    5.46    1.02
  -6   9   2    2.88    1.38
  -5  -9   2   21.88    1.59
  -5   9   2   23.94    1.74
   5   9  -2   21.11    1.52
   5   9  -2   20.22    1.57
  -4  -9   2   29.11    1.63
   4   9  -2   29.43    1.78
  -4   9   2   30.48    1.95
  -3  -9   2    0.70    0.72
   3   9  -2    0.27    0.87
  -3   9   2   -0.38    1.02
  -2  -9   2    1.29    0.74
   2   9  -2    2.25    0.88
  -2   9   2    0.20    0.97
  -1  -9   2    3.39    0.81
   1   9  -2    5.58    0.96
  -1   9   2    6.77    1.05
   0  -9  -2   17.02    1.22
   0  -9   2   17.33    1.18
   0   9   2   16.86    1.29
   0   9  -2   15.68    1.20
  -1  -9  -2    2.36    0.79
  -1   9  -2    1.85    0.63
  -1   9  -2    2.69    0.93
   1   9   2    1.84    0.91
  -2  -9  -2    3.01    0.85
  -2   9  -2    2.69    0.99
   2   9   2    3.04    0.97
  -2   9  -2    1.19    0.69
  -3  -9  -2    4.25    0.91
  -3   9  -2    3.46    0.82
   3   9   2    2.12    0.97
  -3   9  -2    5.40    1.10
  -4  -9  -2   11.12    1.15
  -4   9  -2   12.41    1.39
   4   9   2   12.03    1.34
  -4   9  -2   11.01    1.08
  -4   9  -2   12.91    1.36
  -5  -9  -2   17.88    1.35
  -5   9  -2   19.23    1.64
  -5   9  -2   17.21    1.33
  -5   9  -2   17.45    1.57
   5   9   2   17.51    1.54
  -6  -9  -2    0.64    0.99
  -6   9  -2    0.92    1.28
  -6   9  -2   -0.03    1.25
  -6   9  -2    0.62    1.07
   6   9   2    1.94    1.23
  -7  -9  -2    1.51    1.08
  -7   9  -2   -1.70    1.35
  -7   9  -2   -0.97    1.20
  -7   9  -2   -0.41    1.34
  -6 -10   2    2.49    1.08
   6  10  -2    6.38    1.40
  -6  10   2    1.60    1.50
  -5 -10   2    0.50    0.94
  -5  10   2    1.36    1.42
   5  10  -2    0.64    1.19
  -4 -10   2   26.40    1.67
  -4  10   2   27.53    1.86
   4  10  -2   23.52    1.72
  -3 -10   2    4.22    0.96
  -3  10   2    5.35    1.34
   3  10  -2    3.39    1.09
  -2 -10   2    1.78    0.85
   2  10  -2    2.49    1.05
  -2  10   2    5.06    1.28
  -1 -10   2    1.32    0.86
   1  10  -2    2.27    1.01
  -1  10   2    2.85    1.18
   0 -10   2    0.06    0.84
   0 -10  -2   -0.66    0.86
   0  10  -2    2.75    1.05
   0  10   2    1.21    1.07
  -1 -10  -2    8.79    1.09
  -1  10  -2    9.20    1.27
   1  10   2   11.14    1.30
  -2 -10  -2   15.56    1.27
  -2  10  -2   19.32    1.54
  -2  10  -2   17.28    1.33
   2  10   2   20.82    1.59
  -3 -10  -2    1.29    0.92
  -3  10  -2    0.36    1.17
  -3  10  -2    1.05    0.86
   3  10   2    0.34    1.13
  -4 -10  -2   17.70    1.42
  -4  10  -2   19.10    1.63
  -4  10  -2   16.11    1.64
   4  10   2   18.17    1.61
  -4  10  -2   15.61    1.31
  -5 -10  -2    1.06    1.04
   5  10   2    0.94    1.26
  -5  10  -2    0.47    1.36
  -5  10  -2    0.00    1.30
  -5  10  -2   -1.31    1.02
  -6 -10  -2   13.22    1.40
  -6  10  -2   13.34    1.46
   6  10   2   11.13    1.62
  -6  10  -2   13.97    1.70
  -6  10  -2   11.31    1.65
  -5 -11   2    4.34    1.11
  -5  11   2    5.31    1.66
   5  11  -2    2.53    1.41
  -4 -11   2    2.42    1.07
  -4  11   2    1.64    1.48
   4  11  -2   -0.54    1.26
  -3 -11   2   12.71    1.33
   3  11  -2   13.33    1.56
  -3  11   2   16.75    1.78
  -2 -11   2    3.63    1.05
   2  11  -2    3.26    1.21
  -2  11   2    4.44    1.45
  -1  11   2    7.52    1.43
   1  11  -2    6.39    1.29
   0 -11  -2   20.75    1.55
   0  11  -2   19.24    1.62
   0  11   2   22.09    1.79
  -1 -11  -2    0.12    0.95
   1  11   2    0.25    1.19
  -1  11  -2    1.04    1.23
  -2 -11  -2    9.85    1.28
  -2  11  -2    8.51    1.46
   2  11   2    8.08    1.45
  -3 -11  -2    8.65    1.26
   3  11   2   11.37    1.55
  -3  11  -2   10.10    1.53
  -3  11  -2    9.69    1.12
  -4 -11  -2    2.98    1.08
  -4  11  -2    2.13    1.08
  -4  11  -2    1.40    1.42
   4  11   2    2.26    1.42
  -4  11  -2    0.19    1.44
  -2  12   2   16.67    1.89
   2  12  -2   18.80    1.78
  -1  12   2    2.77    1.53
   1  12  -2    4.04    1.43
   0  12  -2    0.23    1.33
   0  12   2    4.12    1.52
  -1 -12  -2    5.11    1.27
  -1  12  -2    5.77    1.52
   1  12   2    6.69    1.55
  -2 -12  -2   18.64    1.56
   2  12   2   18.63    1.85
  -2  12  -2   17.57    1.85
 -11   0   3    2.39    1.13
 -10   0   3    0.08    0.96
  -9   0   3   27.67    1.64
  -8   0   3    0.86    0.74
  -7   0   3   85.23    2.41
  -6   0   3    0.28    0.47
  -5   0   3   40.16    1.26
  -4   0   3    0.47    0.29
  -3   0   3  661.55   14.95
  -2   0   3    0.24    0.17
   2   0  -3    0.62    0.24
   1   0  -3   89.44    2.05
   1   0  -3   85.45    2.11
  -1   0   3   88.63    2.02
   1   0  -3   87.24    2.04
   0   0  -3    0.45    0.13
   0   0  -3    0.58    0.12
  -1   0  -3  129.39    2.98
  -1   0  -3  125.80    2.97
  -1   0  -3  127.47    2.92
  -1   0  -3  129.27    2.96
  -2   0  -3    0.17    0.17
  -2   0  -3    0.25    0.17
  -2   0  -3    0.35    0.16
  -2   0  -3    0.37    0.19
  -3   0  -3  129.26    2.97
  -3   0  -3  120.68    2.95
  -3   0  -3  125.38    2.98
  -3   0  -3  125.34    2.96
  -4   0  -3    0.24    0.25
  -4   0  -3    0.66    0.30
  -5   0  -3   25.67    0.97
  -5   0  -3   24.93    0.84
  -6   0  -3    0.00    0.48
  -6   0  -3    0.19    0.34
  -7   0  -3   11.69    0.86
  -8   0  -3    0.32    0.74
  -8   0  -3   -1.19    0.70
  -9   0  -3   73.42    2.49
  -9   0  -3   80.53    2.49
 -10   0  -3   -0.47    0.94
 -11  -1   3   -0.26    1.04
 -11   1   3    2.48    1.24
 -10  -1   3   11.70    1.20
 -10   1   3   12.48    1.31
  -9  -1   3    5.74    0.95
  -9   1   3    4.78    0.97
  -8  -1   3   11.96    0.94
  -8   1   3   12.83    1.00
  -7  -1   3   14.99    1.03
  -7   1   3   15.82    1.11
  -6  -1   3    2.12    0.50
  -6   1   3    2.91    0.56
  -5  -1   3   23.58    0.94
  -5   1   3   26.60    0.98
  -4  -1   3   39.35    1.16
  -4   1   3   41.32    1.20
  -3  -1   3   27.13    0.83
   3   1  -3   27.92    0.71
   3   1  -3   28.65    0.73
  -3   1   3   30.26    0.88
   2  -1  -3  128.04    3.07
  -2  -1   3  130.10    3.02
   2   1  -3  133.34    2.98
   2   1  -3  122.49    2.99
  -2   1   3  137.22    3.05
  -1  -1   3  177.07    4.01
   1  -1  -3  170.95    4.07
   1   1  -3  175.89    4.02
  -1   1   3  176.63    4.05
   1   1  -3  178.01    4.13
   1   1  -3  183.32    4.06
   0  -1  -3    7.36    0.30
   0  -1  -3    6.86    0.30
   0   1  -3    6.85    0.32
   0   1   3    7.04    0.31
   0   1  -3    7.34    0.29
   0   1  -3    6.91    0.33
  -1  -1  -3  148.28    3.43
  -1  -1  -3  149.04    3.42
  -1  -1  -3  146.93    3.43
  -1   1  -3  149.99    3.45
  -1   1  -3  151.33    3.39
  -1   1  -3  143.74    3.46
  -1   1  -3  151.19    3.48
  -2  -1  -3  244.65    5.56
  -2  -1  -3  245.21    5.53
  -2  -1  -3  243.95    5.55
  -2  -1  -3  243.12    5.53
  -2   1  -3  246.71    5.58
  -2   1  -3  241.00    5.59
  -2   1  -3  235.57    5.53
  -2   1  -3  241.89    5.59
  -3  -1  -3   46.13    1.19
  -3  -1  -3   45.48    1.19
  -3  -1  -3   45.42    1.21
  -3  -1  -3   46.85    1.18
  -3   1  -3   44.64    1.23
  -3   1  -3   45.92    1.21
  -3   1  -3   45.16    1.24
  -3   1  -3   45.61    1.27
  -4  -1  -3  124.64    2.99
  -4  -1  -3  124.46    3.03
  -4  -1  -3  125.03    2.96
  -4  -1  -3  125.89    2.96
  -4   1  -3  122.68    3.03
  -4   1  -3  126.98    3.02
  -5  -1  -3   89.14    2.23
  -5  -1  -3   88.13    2.29
  -5   1  -3   87.59    2.30
  -5   1  -3   87.71    2.23
  -6  -1  -3    0.63    0.47
  -6  -1  -3    0.41    0.46
  -6   1  -3    0.14    0.39
  -6   1  -3    0.77    0.54
  -7  -1  -3    0.23    0.56
  -7  -1  -3   -0.29    0.56
  -7   1  -3    0.38    0.62
  -8  -1  -3    4.52    0.80
  -8  -1  -3    4.47    0.76
  -8   1  -3    6.34    0.85
  -9  -1  -3   -0.56    0.82
  -9   1  -3   -0.07    0.90
  -9   1  -3   -0.11    0.89
 -10  -1  -3    0.53    0.93
 -10   1  -3   -0.84    1.01
 -10   1  -3   -0.48    1.01
 -11  -2   3    0.68    1.06
 -11   2   3    0.81    1.24
 -10  -2   3    1.53    0.95
 -10   2   3    0.79    1.09
  -9  -2   3   33.48    1.68
  -9   2   3   35.85    1.79
  -8  -2   3   16.01    1.17
  -8   2   3   14.78    1.11
  -7  -2   3   44.72    1.59
  -7   2   3   48.72    1.73
  -6  -2   3    2.15    0.49
  -6   2   3    2.89    0.61
  -5  -2   3   83.44    2.18
  -5   2   3   82.33    2.24
  -4  -2   3  100.53    2.50
  -4   2   3  102.31    2.56
  -3  -2   3   14.49    0.56
   3   2  -3   13.90    0.39
  -3   2   3   13.87    0.62
   3   2  -3   13.70    0.46
  -2  -2   3  104.13    2.51
   2  -2  -3  106.20    2.52
   2   2  -3  106.80    2.52
  -2   2   3  107.57    2.57
   2   2  -3  105.92    2.45
   2   2  -3  109.39    2.64
  -1  -2   3  430.70    9.70
   1   2  -3  433.71    9.68
   1   2  -3  433.67    9.74
   1   2  -3  439.17    9.80
   1   2  -3  411.93    9.71
  -1   2   3  426.60    9.75
   0  -2  -3    1.41    0.22
   0  -2   3    1.40    0.18
   0   2  -3    1.12    0.23
   0   2   3    1.26    0.24
   0   2  -3    0.96    0.20
   0   2  -3    1.35    0.19
   0   2  -3    1.35    0.19
   0   2  -3    1.16    0.23
  -1  -2  -3   42.09    1.08
  -1  -2  -3   43.81    1.15
  -1   2  -3   43.65    1.08
  -1   2  -3   44.16    1.19
  -1   2  -3   42.98    1.15
  -1   2  -3   43.05    1.13
  -2  -2  -3    5.55    0.39
  -2  -2  -3    6.16    0.29
  -2  -2  -3    6.00    0.32
  -2   2  -3    7.36    0.45
  -2   2  -3    6.22    0.48
  -2   2  -3    6.59    0.39
  -3  -2  -3   32.43    0.88
  -3  -2  -3   34.56    0.90
  -3  -2  -3   33.27    1.00
  -3   2  -3   33.54    1.00
  -3   2  -3   33.86    1.06
  -4  -2  -3    1.33    0.35
  -4  -2  -3    1.07    0.25
  -4  -2  -3    0.96    0.26
  -4   2  -3    0.85    0.37
  -4   2  -3    1.02    0.38
  -5  -2  -3  112.20    2.72
  -5  -2  -3  111.76    2.68
  -5  -2  -3  112.62    2.83
  -5   2  -3  110.99    2.82
  -5   2  -3  111.50    2.84
  -6  -2  -3   -0.35    0.39
  -6  -2  -3    0.23    0.49
  -6   2  -3    0.09    0.56
  -6   2  -3   -0.16    0.45
  -7  -2  -3   35.32    1.25
  -7  -2  -3   32.35    1.36
  -7   2  -3   32.97    1.46
  -8  -2  -3   14.72    1.06
  -8   2  -3   14.43    1.12
  -9  -2  -3    5.04    0.92
  -9   2  -3    5.37    1.05
 -10  -2  -3    1.09    0.94
 -10   2  -3    0.59    1.12
 -10   2  -3    1.83    1.07
 -11  -3   3   -1.13    1.05
 -11   3   3    0.80    1.32
 -10  -3   3    1.55    0.98
 -10   3   3   -0.22    1.13
  -9  -3   3    9.75    1.03
  -9   3   3    7.94    1.14
  -8  -3   3    6.74    0.86
  -8   3   3    8.24    0.99
  -7  -3   3   27.85    1.26
  -7   3   3   27.72    1.47
  -6  -3   3    0.45    0.48
  -6   3   3    0.39    0.64
  -5  -3   3   41.39    1.30
  -5   3   3   40.89    1.41
  -4  -3   3   60.02    1.58
   4   3  -3   56.27    1.45
  -4   3   3   58.40    1.66
  -3  -3   3   13.54    0.58
   3   3  -3   13.16    0.57
  -3   3   3   13.88    0.70
   2  -3  -3  287.46    6.50
  -2  -3   3  286.18    6.58
   2   3  -3  286.99    6.69
   2   3  -3  282.74    6.60
  -2   3   3  290.71    6.65
   1  -3  -3   35.41    1.04
  -1  -3   3   34.48    0.96
   1   3  -3   34.03    0.95
  -1   3   3   36.04    1.06
   1   3  -3   35.23    1.04
   1   3  -3   34.36    1.05
   0  -3  -3   45.21    1.23
   0  -3   3   40.53    1.15
   0   3  -3   45.10    1.26
   0   3  -3   43.58    1.16
   0   3   3   43.53    1.23
   0   3  -3   43.60    1.18
   0   3  -3   43.06    1.17
  -1  -3  -3  107.90    2.60
  -1  -3  -3  107.12    2.69
   1   3   3  111.37    2.72
  -1   3  -3  108.72    2.73
  -1   3  -3  113.79    2.64
  -1   3  -3  111.74    2.67
  -2  -3  -3   23.08    0.81
  -2  -3  -3   23.38    0.70
  -2   3  -3   25.22    0.85
  -2   3  -3   25.03    0.92
  -2   3  -3   24.09    0.79
  -3  -3  -3  440.53    9.95
  -3  -3  -3  443.29   10.09
  -3   3  -3  436.79   10.14
  -3   3  -3  440.76   10.06
  -4  -3  -3   55.58    1.39
  -4  -3  -3   56.65    1.57
  -4  -3  -3   55.05    1.35
  -4   3  -3   53.96    1.64
  -4   3  -3   53.92    1.60
  -5  -3  -3    0.07    0.27
  -5  -3  -3    0.07    0.44
  -5  -3  -3    0.46    0.28
  -5   3  -3    0.15    0.50
  -5   3  -3    0.25    0.49
  -6  -3  -3   11.46    0.80
  -6   3  -3    8.91    0.78
  -6   3  -3    9.20    0.76
  -7  -3  -3    7.00    0.79
  -7   3  -3    7.92    0.77
  -7   3  -3    7.69    0.88
  -8  -3  -3    0.59    0.77
  -8   3  -3    2.31    0.87
  -9  -3  -3    1.72    0.90
  -9   3  -3    0.80    0.97
 -10  -3  -3    0.04    0.99
 -10   3  -3   -0.31    1.20
 -10   3  -3    1.09    1.16
 -11  -4   3    0.30    1.13
 -11   4   3    1.81    1.37
 -10  -4   3    0.76    0.98
 -10   4   3    1.81    1.22
  -9  -4   3    0.53    0.85
  -9   4   3    2.13    1.09
  -8  -4   3   33.92    1.58
  -8   4   3   32.35    1.76
  -7  -4   3    2.46    0.67
  -7   4   3    2.96    0.88
  -6  -4   3   21.34    1.10
  -6   4   3   19.98    1.24
  -5  -4   3    4.52    0.54
  -5   4   3    3.46    0.63
   5   4  -3    3.63    0.37
  -4  -4   3  239.15    5.59
   4   4  -3  227.16    5.50
  -4   4   3  244.16    5.67
  -3  -4   3  475.88   10.90
  -3   4   3  477.02   10.97
  -2  -4   3   22.09    0.79
   2   4  -3   22.38    0.90
  -2   4   3   23.47    0.94
  -1  -4   3   16.07    0.66
   1  -4  -3   16.00    0.75
   1   4  -3   16.95    0.71
   1   4  -3   16.17    0.72
  -1   4   3   16.03    0.78
   1   4  -3   16.15    0.61
   0  -4   3    0.62    0.28
   0  -4  -3    0.52    0.33
   0   4  -3    0.66    0.29
   0   4  -3    0.75    0.26
   0   4  -3    0.90    0.33
   0   4   3    1.28    0.38
  -1  -4  -3   14.55    0.72
  -1   4  -3   12.12    0.66
   1   4   3   13.62    0.74
  -1   4  -3   13.75    0.64
  -1   4  -3   14.54    0.78
  -2  -4  -3   11.17    0.51
  -2  -4  -3   12.70    0.69
  -2   4  -3   13.41    0.68
  -2   4  -3   12.46    0.67
  -2   4  -3   11.89    0.79
  -3  -4  -3    3.47    0.46
  -3  -4  -3    4.02    0.30
  -3   4  -3    3.18    0.51
  -3   4  -3    3.93    0.48
  -4  -4  -3   23.66    0.98
  -4  -4  -3   24.37    0.74
  -4   4  -3   22.51    1.04
  -4   4  -3   23.35    1.14
  -5  -4  -3   14.51    0.89
  -5   4  -3   14.14    1.09
  -5   4  -3   12.62    1.01
  -6  -4  -3    2.45    0.60
  -6   4  -3    1.19    0.70
  -6   4  -3    3.09    0.74
  -7  -4  -3    4.94    0.78
  -7   4  -3    5.96    0.88
  -7   4  -3    4.85    0.82
  -8  -4  -3   10.59    1.02
  -8   4  -3   11.54    1.15
  -9  -4  -3    9.54    1.13
  -9   4  -3   12.07    1.35
  -9   4  -3   11.58    1.27
 -10  -4  -3    5.27    1.12
 -10   4  -3    6.98    1.36
 -10   4  -3    7.81    1.35
 -10  -5   3   -0.56    1.02
 -10   5   3   -0.99    1.28
  -9  -5   3    0.41    0.92
  -9   5   3    0.18    1.16
  -8  -5   3    3.86    0.85
  -8   5   3    3.34    1.11
  -7  -5   3   21.09    1.26
  -7   5   3   20.22    1.57
  -6  -5   3   10.20    0.81
  -6   5   3    9.74    1.01
  -5  -5   3   -0.44    0.45
   5   5  -3    1.33    0.43
  -5   5   3   -0.39    0.64
  -4  -5   3   41.31    1.35
  -4   5   3   40.10    1.51
  -3  -5   3   13.12    0.76
  -3   5   3   12.86    0.85
  -2  -5   3   28.29    1.01
   2   5  -3   26.73    1.07
  -2   5   3   27.59    1.16
  -1  -5   3  170.87    4.09
   1  -5  -3  167.89    4.15
   1   5  -3  167.32    4.08
   1   5  -3  171.84    4.13
  -1   5   3  164.97    4.16
   1   5  -3  169.94    3.98
   0  -5   3   76.06    2.12
   0  -5  -3   83.52    2.21
   0   5  -3   82.36    2.07
   0   5  -3   80.51    2.07
   0   5  -3   82.39    2.18
   0   5   3   82.80    2.24
  -1  -5  -3  147.61    3.67
   1   5   3  147.25    3.70
  -1   5  -3  145.15    3.63
  -1   5  -3  148.58    3.57
  -2  -5  -3    0.91    0.43
  -2  -5  -3    1.68    0.31
   2   5   3    0.83    0.46
  -2   5  -3    0.80    0.49
  -2   5  -3    1.10    0.47
  -2   5  -3    1.06    0.42
  -3  -5  -3   13.40    0.60
  -3  -5  -3   14.27    0.84
  -3   5  -3   13.63    0.88
  -3   5  -3   13.79    1.03
  -3   5  -3   14.14    0.90
  -4  -5  -3   23.83    1.08
  -4   5  -3   24.43    1.17
  -4   5  -3   23.58    1.27
  -5  -5  -3   62.23    1.90
  -5   5  -3   60.98    2.05
  -5   5  -3   60.01    1.96
  -6  -5  -3    4.63    0.74
  -6   5  -3    3.48    0.85
  -6   5  -3    2.68    0.84
  -7  -5  -3    9.64    0.94
  -7   5  -3    9.45    1.04
  -7   5  -3    9.26    1.07
  -8  -5  -3    3.20    0.91
  -8   5  -3    3.45    1.07
  -9  -5  -3    3.78    1.04
  -9   5  -3    4.11    1.30
  -9   5  -3    4.96    1.20
 -10  -6   3    2.26    1.12
 -10   6   3   -0.99    1.39
  -9  -6   3    0.69    0.96
  -9   6   3   -0.56    1.25
  -8  -6   3   41.79    1.83
  -8   6   3   40.94    2.26
  -7  -6   3   -0.59    0.69
  -7   6   3   -1.76    0.98
  -6  -6   3    7.59    0.81
  -6   6   3    8.13    1.04
  -5  -6   3   62.81    1.95
  -5   6   3   62.16    2.18
   5   6  -3   62.64    1.86
  -4  -6   3   24.03    1.12
  -4   6   3   21.67    1.32
  -3  -6   3   12.74    0.85
  -3   6   3   14.34    0.99
   3   6  -3   12.54    1.01
  -2  -6   3   27.82    1.10
  -2   6   3   26.98    1.29
   2   6  -3   25.90    1.14
   2   6  -3   26.48    0.91
   2   6  -3   26.53    1.12
  -1  -6   3   43.23    1.41
   1  -6  -3   46.11    1.53
   1   6  -3   41.14    1.36
   1   6  -3   43.59    1.27
  -1   6   3   41.67    1.55
   1   6  -3   44.02    1.47
   0  -6   3    0.86    0.45
   0  -6  -3    0.67    0.48
   0   6  -3    0.72    0.37
   0   6  -3    0.75    0.49
   0   6   3    0.02    0.52
  -1  -6  -3    5.06    0.61
   1   6   3    4.31    0.63
  -1   6  -3    4.48    0.65
  -1   6  -3    4.62    0.52
  -2  -6  -3    2.65    0.56
  -2   6  -3    1.83    0.60
  -2   6  -3    2.97    0.51
   2   6   3    2.56    0.62
  -3  -6  -3    0.70    0.52
  -3  -6  -3    0.06    0.33
  -3   6  -3    0.72    0.55
  -3   6  -3    0.87    0.62
  -3   6  -3    0.46    0.63
  -4  -6  -3   75.77    2.24
  -4   6  -3   74.33    2.27
  -4   6  -3   73.49    2.25
  -4   6  -3   73.38    2.41
  -5  -6  -3    1.95    0.64
  -5   6  -3    2.19    0.82
  -5   6  -3    1.59    0.77
  -6  -6  -3   19.64    1.29
  -6   6  -3   21.45    1.54
  -6   6  -3   19.43    1.48
  -7  -6  -3   15.49    1.18
  -7   6  -3   18.06    1.36
  -7   6  -3   14.81    1.30
  -8  -6  -3   16.69    1.31
  -8   6  -3   17.31    1.47
  -8   6  -3   22.62    1.58
  -9  -6  -3   10.59    1.26
  -9   6  -3   11.84    1.47
  -9   6  -3   11.28    1.49
  -9  -7   3   19.05    1.48
  -9   7   3   22.55    1.90
  -8  -7   3    0.56    0.91
  -8   7   3   -1.65    1.22
  -7  -7   3    3.32    0.90
  -7   7   3    2.18    1.18
  -6  -7   3    5.03    0.84
  -6   7   3    3.98    1.10
  -5  -7   3    9.54    0.88
  -5   7   3    8.91    1.12
  -4  -7   3    0.56    0.57
  -4   7   3    1.97    0.83
  -3  -7   3   17.90    1.07
   3   7  -3   15.75    1.17
   3   7  -3   17.59    1.12
  -3   7   3   17.81    1.40
  -2  -7   3    0.83    0.52
   2   7  -3    1.23    0.58
   2   7  -3    1.67    0.63
   2   7  -3    0.49    0.41
  -2   7   3    0.35    0.70
  -1  -7   3    2.03    0.55
   1  -7  -3    1.46    0.63
  -1   7   3    0.62    0.68
   1   7  -3    2.77    0.64
   1   7  -3    2.04    0.44
   1   7  -3    1.71    0.51
   0  -7   3    2.38    0.59
   0  -7  -3    3.75    0.69
   0   7  -3    2.34    0.47
   0   7  -3    4.22    0.71
   0   7   3    2.86    0.71
  -1  -7  -3    1.75    0.61
  -1   7  -3    1.79    0.67
   1   7   3    1.08    0.64
  -1   7  -3    1.45    0.49
  -2  -7  -3    3.23    0.67
   2   7   3    3.19    0.76
  -2   7  -3    4.94    0.66
  -2   7  -3    4.33    0.77
  -3  -7  -3  168.50    4.23
  -3   7  -3  161.87    4.36
  -3   7  -3  167.55    4.16
  -3   7  -3  158.91    4.20
   3   7   3  160.91    4.30
  -4  -7  -3    8.98    0.86
  -4   7  -3    7.61    0.99
  -4   7  -3    6.85    0.83
  -4   7  -3    6.88    0.94
  -5  -7  -3    5.43    0.84
  -5   7  -3    3.99    0.88
  -5   7  -3    4.90    0.96
  -5   7  -3    6.63    1.05
  -6  -7  -3    5.94    0.92
  -6   7  -3    7.40    1.14
  -6   7  -3    4.31    1.10
  -6   7  -3    5.80    1.05
  -7  -7  -3    0.66    0.87
  -7   7  -3   -0.75    1.06
  -7   7  -3    0.30    1.12
  -7   7  -3    1.36    1.07
  -8  -7  -3   -0.99    0.96
  -8   7  -3    1.56    1.23
  -8   7  -3   -1.20    1.22
  -8  -8   3    6.77    1.17
  -8   8   3    8.46    1.61
  -7  -8   3    6.99    1.06
  -7   8   3    4.85    1.39
  -6  -8   3   10.81    1.05
  -6   8   3   10.95    1.41
  -5  -8   3   31.27    1.54
   5   8  -3   29.10    1.88
  -5   8   3   28.04    1.91
  -4  -8   3   17.92    1.25
  -4   8   3   16.71    1.32
   4   8  -3   14.90    1.21
  -3  -8   3    0.15    0.62
  -3   8   3   -0.45    0.87
   3   8  -3    0.75    0.75
   3   8  -3    0.73    0.72
  -2  -8   3   10.87    0.91
   2   8  -3   11.53    0.99
  -2   8   3   11.99    1.13
   2   8  -3   10.84    0.90
  -1  -8   3   26.52    1.30
   1  -8  -3   23.43    1.41
  -1   8   3   23.15    1.56
   1   8  -3   24.56    1.41
   1   8  -3   22.83    1.03
   0  -8  -3    2.28    0.72
   0  -8   3    4.08    0.72
   0   8   3    3.72    0.86
   0   8  -3    3.55    0.78
   0   8  -3    3.65    0.57
  -1  -8  -3   21.93    1.30
  -1   8  -3   21.03    1.12
  -1   8  -3   22.25    1.43
   1   8   3   23.56    1.44
  -2  -8  -3    9.66    0.92
  -2   8  -3    7.25    0.97
  -2   8  -3    7.13    0.79
   2   8   3    9.90    1.03
  -3  -8  -3    0.48    0.70
  -3   8  -3    0.12    0.85
   3   8   3    1.64    0.87
  -3   8  -3    0.75    0.68
  -3   8  -3    1.03    0.86
  -4  -8  -3   14.21    1.11
  -4   8  -3   12.40    1.05
   4   8   3   12.96    1.21
  -4   8  -3   13.44    1.21
  -4   8  -3   11.59    1.22
  -5  -8  -3   11.51    1.10
  -5   8  -3    8.51    1.22
  -5   8  -3    8.37    1.06
  -5   8  -3    7.57    1.18
  -6  -8  -3    4.27    0.99
  -6   8  -3    4.00    1.06
  -6   8  -3    3.79    1.20
  -6   8  -3    4.21    1.26
  -7  -8  -3    4.87    1.08
  -7   8  -3    3.57    1.32
  -7   8  -3    4.65    1.33
  -7   8  -3    3.97    1.25
  -8  -8  -3    0.35    1.10
  -8   8  -3    0.70    1.80
  -8   8  -3    1.90    1.38
  -8   8  -3    0.03    1.36
  -8  -9   3    1.68    1.08
  -8   9   3   -0.35    1.54
  -7  -9   3    4.57    1.11
  -7   9   3    6.06    1.54
  -6  -9   3    2.13    0.95
   6   9  -3    1.73    1.26
  -6   9   3    0.22    1.33
  -5  -9   3    1.96    0.89
   5   9  -3    2.61    1.11
   5   9  -3    0.83    1.03
  -5   9   3    3.85    1.33
  -4  -9   3    1.06    0.77
   4   9  -3    0.23    0.90
  -4   9   3   -0.84    1.11
  -3  -9   3   10.79    1.02
  -3   9   3    8.43    1.27
   3   9  -3   10.95    1.13
  -2  -9   3   46.26    1.84
  -2   9   3   44.21    2.12
   2   9  -3   44.90    1.94
  -1  -9   3   19.73    1.36
  -1   9   3   19.06    1.41
   1   9  -3   22.27    1.52
   0  -9   3    8.83    0.96
   0  -9  -3    7.97    0.98
   0   9  -3    8.34    0.75
   0   9  -3    7.40    1.02
   0   9   3    8.91    1.10
  -1  -9  -3   23.91    1.52
  -1   9  -3   25.19    1.65
  -1   9  -3   21.89    1.23
   1   9   3   22.47    1.63
  -2  -9  -3    8.58    1.01
  -2   9  -3   10.64    1.17
   2   9   3   10.72    1.21
  -2   9  -3   10.07    0.93
  -3  -9  -3    0.63    0.79
  -3   9  -3   -0.35    0.97
  -3   9  -3   -0.28    1.01
   3   9   3    1.09    0.95
  -3   9  -3   -0.01    0.76
  -4  -9  -3    5.68    1.00
  -4   9  -3    4.10    1.18
  -4   9  -3    4.11    1.15
   4   9   3    5.88    1.19
  -4   9  -3    4.34    0.96
  -5  -9  -3   12.86    1.23
  -5   9  -3   11.75    1.46
   5   9   3   12.65    1.45
  -5   9  -3   14.10    1.46
  -5   9  -3   12.81    1.28
  -6  -9  -3    1.71    1.04
  -6   9  -3    1.52    1.31
  -6   9  -3    2.16    1.14
  -6   9  -3    4.60    1.38
   6   9   3    4.07    1.30
  -7  -9  -3    1.47    1.09
  -7   9  -3    1.23    1.29
  -7   9  -3    0.11    1.37
  -7   9  -3    1.06    1.41
  -6 -10   3    1.37    1.01
  -6  10   3    0.40    1.51
   6  10  -3    1.16    1.27
  -5 -10   3    1.89    0.99
  -5  10   3    3.31    1.46
   5  10  -3    4.03    1.27
  -4 -10   3    2.25    0.95
  -4  10   3    0.01    1.30
   4  10  -3    0.78    1.10
  -3 -10   3   63.50    2.39
   3  10  -3   67.20    2.57
  -3  10   3   66.62    2.83
  -2 -10   3    1.93    0.85
  -2  10   3    4.43    1.28
   2  10  -3    3.20    1.09
  -1 -10   3    5.89    1.09
   1  10  -3    6.16    1.10
  -1  10   3    8.34    1.34
   0 -10  -3    1.29    0.96
   0  10   3    3.05    1.12
   0  10  -3    0.88    1.05
  -1 -10  -3    0.97    0.91
  -1  10  -3    1.81    1.08
   1  10   3    1.52    1.13
  -2 -10  -3    3.72    0.97
  -2  10  -3    2.30    0.80
  -2  10  -3    1.68    1.17
   2  10   3    2.66    1.15
  -2  10  -3    2.97    1.15
  -3 -10  -3    0.47    0.91
  -3  10  -3   -1.17    1.15
   3  10   3    1.10    1.17
  -3  10  -3    1.12    1.16
  -3  10  -3    0.65    0.87
  -4 -10  -3    2.95    1.06
  -4  10  -3    2.81    1.01
  -4  10  -3    4.97    1.35
  -4  10  -3    3.07    1.33
   4  10   3    3.68    1.25
  -5 -10  -3    0.61    1.02
  -5  10  -3    1.14    1.33
   5  10   3    0.06    1.27
  -5  10  -3    0.45    1.07
  -5  10  -3   -0.23    1.34
  -6  10  -3    0.46    1.19
  -6  10  -3   -3.00    1.33
   6  10   3   -0.16    1.38
  -5  11   3   -0.20    1.59
   5  11  -3    1.58    1.37
   4  11  -3    4.22    1.36
  -4  11   3    1.17    1.48
   4  11  -3    0.76    1.20
   3  11  -3    1.52    1.24
  -3  11   3    0.53    1.39
   2  11  -3    5.14    1.31
  -2  11   3    6.88    1.50
   1  11  -3    0.97    1.16
  -1  11   3    1.96    1.32
   0 -11  -3    5.21    1.16
   0  11   3    5.99    1.40
   0  11  -3    5.80    1.32
  -1 -11  -3    2.35    1.03
   1  11   3    4.97    1.36
  -1  11  -3    4.50    1.29
  -1  11  -3    2.71    1.33
  -2 -11  -3    6.56    1.17
  -2  11  -3    4.83    1.40
  -2  11  -3    7.08    1.42
   2  11   3    8.34    1.45
  -3 -11  -3    6.30    1.17
  -3  11  -3    6.04    1.51
  -3  11  -3    6.98    1.43
   3  11   3    4.22    1.42
  -3  11  -3    4.08    1.04
  -4 -11  -3   16.45    1.47
  -4  11  -3   12.74    1.77
   4  11   3   15.22    1.74
  -4  11  -3   14.53    1.35
  -4  11  -3   14.44    1.71
   2  12  -3   -1.45    1.34
   2  12  -3    1.52    1.33
  -2  12   3    1.58    1.53
   1  12  -3    1.44    1.41
   1  12  -3    3.95    1.42
  -1  12   3    0.95    1.51
   0  12  -3   -0.45    1.42
   0  12  -3    2.34    1.35
   0  12   3    0.52    1.45
  -1 -12  -3    8.58    1.39
  -1  12  -3    6.08    1.58
   1  12   3    8.86    1.60
  -1  12  -3    9.12    1.60
 -11   0   4   -1.35    1.11
 -10   0   4    5.62    1.10
  -9   0   4   -1.45    0.83
  -8   0   4    0.12    0.72
  -7   0   4    0.99    0.61
  -6   0   4   13.53    0.88
  -5   0   4   -0.24    0.36
  -4   0   4  133.45    3.21
  -3   0   4   -0.10    0.22
   2   0  -4  101.77    2.44
  -2   0   4  104.20    2.45
   2   0  -4  107.13    2.56
   2   0  -4  103.05    2.44
   1   0  -4   -0.01    0.20
   1   0  -4    0.00    0.13
  -1   0   4    0.38    0.12
   1   0  -4   -0.22    0.12
   0   0  -4 1000.00   22.47
   0   0  -4  981.42   22.69
  -1   0  -4    0.63    0.20
  -1   0  -4    0.10    0.18
  -1   0  -4    0.14    0.17
  -1   0  -4    0.65    0.13
  -2   0  -4  349.27    7.82
  -2   0  -4  344.55    7.88
  -2   0  -4  336.74    7.87
  -2   0  -4  349.00    7.86
  -3   0  -4    0.52    0.25
  -3   0  -4    0.30    0.25
  -3   0  -4    0.34    0.23
  -3   0  -4    0.45    0.26
  -4   0  -4  141.04    3.36
  -4   0  -4  139.70    3.36
  -4   0  -4  139.25    3.35
  -4   0  -4  140.10    3.38
  -5   0  -4   -0.12    0.34
  -5   0  -4   -0.15    0.39
  -5   0  -4   -0.58    0.39
  -6   0  -4   54.37    1.67
  -6   0  -4   53.71    1.68
  -6   0  -4   54.74    1.54
  -7   0  -4    0.69    0.61
  -7   0  -4   -1.09    0.60
  -8   0  -4    7.67    0.89
  -8   0  -4    6.58    0.87
  -9   0  -4   -0.28    0.87
  -9   0  -4    0.63    0.83
 -10   0  -4    1.15    0.98
 -11  -1   4   -0.29    1.09
 -11   1   4    0.08    1.18
 -10  -1   4    0.39    0.94
 -10   1   4   -0.15    1.04
  -9  -1   4    6.98    0.98
  -9   1   4    7.74    1.07
  -8  -1   4   34.14    1.52
  -8   1   4   36.52    1.59
  -7  -1   4   88.53    2.50
  -7   1   4   90.53    2.54
  -6  -1   4    4.69    0.58
  -6   1   4    7.20    0.66
  -5  -1   4   14.84    0.77
  -5   1   4   16.29    0.82
  -4  -1   4   46.50    1.36
  -4   1   4   52.08    1.41
   4   1  -4   50.14    1.24
   3  -1  -4  140.13    3.51
  -3  -1   4  144.63    3.44
   3   1  -4  140.91    3.36
   3   1  -4  155.60    3.37
  -3   1   4  149.54    3.46
  -2  -1   4  251.00    5.60
   2  -1  -4  243.60    5.69
  -2   1   4  245.53    5.63
   2   1  -4  244.02    5.75
   2   1  -4  239.70    5.61
   2   1  -4  251.20    5.59
  -1  -1   4   68.24    1.58
   1  -1  -4   67.00    1.66
   1  -1  -4   69.13    1.68
  -1   1   4   70.52    1.64
   1   1  -4   67.34    1.63
   1   1  -4   65.58    1.74
   1   1  -4   68.29    1.67
   0  -1  -4    7.27    0.35
   0  -1  -4    7.16    0.33
   0   1   4    7.31    0.34
   0   1  -4    7.17    0.37
   0   1  -4    7.71    0.37
   0   1  -4    7.73    0.33
  -1  -1  -4    4.34    0.30
  -1  -1  -4    4.80    0.30
  -1  -1  -4    4.48    0.28
  -1  -1  -4    3.95    0.32
  -1   1  -4    5.18    0.37
  -1   1  -4    5.15    0.22
  -1   1  -4    5.68    0.34
  -1   1  -4    5.23    0.33
  -2  -1  -4    4.17    0.33
  -2  -1  -4    4.25    0.34
  -2  -1  -4    4.49    0.33
  -2  -1  -4    4.20    0.32
  -2   1  -4    4.68    0.36
  -2   1  -4    4.78    0.34
  -2   1  -4    3.97    0.30
  -2   1  -4    4.20    0.34
  -3  -1  -4    1.29    0.26
  -3  -1  -4    1.88    0.27
  -3  -1  -4    1.97    0.28
  -3  -1  -4    1.64    0.28
  -3   1  -4    1.61    0.27
  -3   1  -4    1.56    0.32
  -3   1  -4    1.60    0.31
  -3   1  -4    1.96    0.31
  -4  -1  -4   74.24    1.94
  -4  -1  -4   76.99    1.92
  -4  -1  -4   76.77    1.92
  -4  -1  -4   77.27    1.91
  -4   1  -4   77.62    1.98
  -4   1  -4   73.51    1.94
  -4   1  -4   73.73    2.00
  -5  -1  -4   65.24    1.73
  -5  -1  -4   64.76    1.77
  -5  -1  -4   64.48    1.80
  -5   1  -4   64.63    1.86
  -5   1  -4   65.28    1.79
  -5   1  -4   67.63    1.84
  -6  -1  -4   19.85    1.02
  -6  -1  -4   19.27    0.96
  -6   1  -4   20.32    1.10
  -6   1  -4   20.14    1.04
  -6   1  -4   19.45    0.94
  -7  -1  -4   23.84    1.17
  -7  -1  -4   24.23    1.23
  -7   1  -4   23.16    1.27
  -7   1  -4   25.99    1.33
  -8  -1  -4    2.67    0.78
  -8  -1  -4    1.11    0.71
  -8   1  -4    1.94    0.80
  -8   1  -4    2.87    0.85
  -9  -1  -4    2.83    0.88
  -9   1  -4    4.03    0.98
  -9   1  -4    3.22    0.98
 -10  -1  -4    1.84    1.01
 -10   1  -4    4.58    1.17
 -10   1  -4    1.73    1.05
 -11  -2   4    1.34    1.06
 -11   2   4   -0.11    1.25
 -10  -2   4    4.15    1.00
 -10   2   4    2.46    1.09
  -9  -2   4    1.70    0.81
  -9   2   4    2.58    0.99
  -8  -2   4   20.59    1.27
  -8   2   4   21.06    1.39
  -7  -2   4    6.61    0.71
  -7   2   4    5.42    0.80
  -6  -2   4    0.57    0.47
  -6   2   4    0.47    0.57
  -5  -2   4   14.38    0.75
  -5   2   4   15.94    0.88
   5   2  -4   14.25    0.47
  -4  -2   4    2.14    0.32
   4   2  -4    1.94    0.19
  -4   2   4    1.96    0.41
   4   2  -4    2.23    0.21
  -3  -2   4    4.11    0.31
   3  -2  -4    4.01    0.39
  -3   2   4    4.51    0.39
   3   2  -4    3.32    0.25
   3   2  -4    3.95    0.27
   2  -2  -4  432.87    9.90
  -2  -2   4  427.75    9.86
   2   2  -4  437.56    9.89
   2   2  -4  443.22   10.03
  -2   2   4  437.39    9.92
   2   2  -4  438.09    9.84
  -1  -2   4   44.69    1.14
   1   2  -4   47.41    1.16
  -1   2   4   45.58    1.23
   1   2  -4   47.06    1.23
   1   2  -4   48.58    1.31
   0  -2  -4    1.58    0.26
   0  -2  -4    1.76    0.22
   0  -2   4    1.95    0.18
   0   2  -4    2.10    0.19
   0   2  -4    1.90    0.19
   0   2  -4    1.95    0.27
   0   2  -4    2.33    0.26
   0   2  -4    1.74    0.22
   0   2   4    1.90    0.27
  -1  -2  -4   18.31    0.59
  -1  -2  -4   18.42    0.64
  -1   2  -4   19.14    0.63
  -1   2  -4   18.90    0.69
  -1   2  -4   18.58    0.55
  -1   2  -4   18.62    0.65
  -2  -2  -4   36.66    0.97
  -2  -2  -4   36.76    1.03
  -2   2  -4   36.96    0.98
  -2   2  -4   35.90    1.05
  -2   2  -4   36.81    1.11
  -2   2  -4   36.31    1.09
  -3  -2  -4    0.20    0.22
  -3  -2  -4    0.20    0.21
  -3  -2  -4    0.25    0.27
  -3   2  -4    0.79    0.34
  -3   2  -4    0.33    0.28
  -3   2  -4    0.31    0.33
  -4  -2  -4  206.66    4.74
  -4  -2  -4  208.77    4.74
  -4  -2  -4  205.69    4.83
  -4   2  -4  202.57    4.88
  -4   2  -4  199.64    4.81
  -4   2  -4  202.90    4.87
  -5  -2  -4    2.69    0.40
  -5  -2  -4    3.50    0.40
  -5  -2  -4    2.84    0.47
  -5   2  -4    3.43    0.52
  -5   2  -4    3.06    0.58
  -5   2  -4    3.88    0.54
  -6  -2  -4   16.46    0.83
  -6  -2  -4   16.89    0.94
  -6   2  -4   17.32    1.02
  -6   2  -4   16.35    0.97
  -6   2  -4   16.69    1.10
  -7  -2  -4    1.05    0.63
  -7  -2  -4    0.63    0.66
  -7   2  -4    0.29    0.69
  -7   2  -4    1.38    0.75
  -8  -2  -4    8.87    0.92
  -8   2  -4    8.62    1.04
  -8   2  -4    8.10    0.99
  -9  -2  -4    0.56    0.82
  -9   2  -4   -0.34    1.00
  -9   2  -4    0.89    0.95
 -10  -2  -4    2.08    1.00
 -10   2  -4    1.41    1.09
 -10   2  -4    0.89    1.20
 -11  -3   4   -0.97    1.05
 -11   3   4    0.54    1.30
 -10  -3   4    3.55    0.99
 -10   3   4    4.45    1.24
  -9  -3   4   12.23    1.09
  -9   3   4   13.60    1.29
  -8  -3   4    2.58    0.75
  -8   3   4    2.83    0.89
  -7  -3   4  106.79    2.87
  -7   3   4  105.60    3.02
  -6  -3   4  205.31    4.98
  -6   3   4  207.06    5.08
  -5  -3   4   31.36    1.09
  -5   3   4   31.90    1.22
   5   3  -4   28.32    0.82
  -4  -3   4  127.33    3.03
  -4   3   4  125.94    3.12
   4   3  -4  119.32    2.92
   3  -3  -4   18.65    0.66
  -3  -3   4   18.26    0.67
  -3   3   4   18.59    0.79
   3   3  -4   17.71    0.53
   3   3  -4   17.34    0.66
   3   3  -4   17.98    0.87
   2  -3  -4   79.34    1.92
  -2  -3   4   82.43    1.98
   2   3  -4   80.03    2.02
   2   3  -4   80.77    1.92
   2   3  -4   81.23    2.15
  -2   3   4   80.16    2.07
   1  -3  -4   58.26    1.55
  -1  -3   4   58.45    1.47
   1   3  -4   57.47    1.45
   1   3  -4   57.98    1.55
   1   3  -4   58.52    1.59
   1   3  -4   55.63    1.48
  -1   3   4   59.22    1.56
   0  -3  -4   52.65    1.46
   0  -3   4   50.86    1.36
   0   3  -4   52.91    1.38
   0   3  -4   56.61    1.40
   0   3  -4   56.06    1.50
   0   3   4   53.73    1.48
   0   3  -4   53.53    1.41
  -1  -3  -4    3.30    0.36
  -1  -3  -4    2.89    0.29
  -1   3  -4    2.77    0.30
  -1   3  -4    3.48    0.31
  -1   3  -4    4.16    0.41
  -1   3  -4    3.19    0.35
   1   3   4    3.25    0.39
  -2  -3  -4   24.47    0.86
  -2  -3  -4   23.88    0.75
  -2   3  -4   25.44    0.88
  -2   3  -4   24.47    0.79
  -2   3  -4   25.42    0.95
  -3  -3  -4    7.61    0.45
  -3  -3  -4    7.55    0.52
  -3   3  -4    6.15    0.52
  -3   3  -4    7.60    0.50
  -3   3  -4    6.69    0.56
  -4  -3  -4   10.46    0.47
  -4  -3  -4   10.89    0.54
  -4  -3  -4   10.57    0.72
  -4   3  -4   11.88    0.84
  -4   3  -4   10.04    0.74
  -4   3  -4    8.91    0.67
  -5  -3  -4   33.85    1.01
  -5  -3  -4   33.27    1.21
  -5  -3  -4   32.37    0.97
  -5   3  -4   31.38    1.32
  -5   3  -4   32.46    1.21
  -5   3  -4   33.02    1.29
  -6  -3  -4   82.31    2.33
  -6   3  -4   82.42    2.35
  -6   3  -4   80.11    2.33
  -6   3  -4   82.33    2.44
  -7  -3  -4    0.68    0.66
  -7   3  -4    1.26    0.75
  -7   3  -4    1.45    0.81
  -7   3  -4    1.21    0.67
  -8  -3  -4   15.96    1.15
  -8   3  -4   18.73    1.31
  -8   3  -4   17.36    1.22
  -9  -3  -4    2.59    0.96
  -9   3  -4    4.63    1.12
  -9   3  -4    3.31    1.12
 -10  -3  -4    7.23    1.16
 -10   3  -4    7.43    1.35
 -10   3  -4    7.16    1.32
 -11  -4   4    2.30    1.14
 -11   4   4    1.19    1.42
 -10  -4   4   12.26    1.26
 -10   4   4   10.53    1.39
  -9  -4   4    5.64    0.97
  -9   4   4    5.18    1.15
  -8  -4   4    5.00    0.82
  -8   4   4    6.35    1.09
  -7  -4   4    1.46    0.63
  -7   4   4    3.34    0.87
  -6  -4   4    0.80    0.53
  -6   4   4    0.94    0.72
  -5  -4   4    3.20    0.51
   5   4  -4    2.77    0.34
  -5   4   4    2.47    0.62
  -4  -4   4    1.18    0.38
   4  -4  -4    0.72    0.35
  -4   4   4    0.99    0.51
   4   4  -4    0.93    0.34
  -3  -4   4   51.65    1.43
   3  -4  -4   51.70    1.30
   3   4  -4   50.18    1.44
   3   4  -4   51.30    1.63
  -3   4   4   51.71    1.56
  -2  -4   4   40.90    1.19
   2   4  -4   42.58    1.35
  -2   4   4   41.71    1.33
   2   4  -4   43.12    1.28
   1  -4  -4   80.52    2.09
  -1  -4   4   76.11    1.99
   1   4  -4   79.34    2.09
  -1   4   4   81.05    2.11
   1   4  -4   78.18    2.02
   1   4  -4   79.50    2.09
   1   4  -4   75.33    1.97
   0  -4  -4  163.13    3.93
   0  -4   4  152.51    3.84
   0   4  -4  165.63    3.87
   0   4   4  160.84    3.95
   0   4  -4  165.48    3.96
   0   4  -4  165.44    3.86
  -1  -4  -4   76.90    2.05
  -1  -4  -4   75.46    1.94
   1   4   4   75.35    2.08
  -1   4  -4   77.05    1.98
  -1   4  -4   78.53    2.00
  -1   4  -4   78.36    2.11
  -2  -4  -4   57.97    1.66
  -2  -4  -4   56.22    1.50
  -2   4  -4   58.96    1.64
  -2   4  -4   58.70    1.75
  -2   4  -4   59.38    1.59
  -3  -4  -4   72.99    1.80
  -3  -4  -4   72.05    1.97
  -3   4  -4   71.30    1.93
  -3   4  -4   72.38    2.00
  -3   4  -4   71.98    2.07
  -4  -4  -4   16.59    0.91
  -4  -4  -4   16.54    0.65
  -4   4  -4   15.90    1.07
  -4   4  -4   16.00    0.98
  -4   4  -4   17.20    0.93
  -5  -4  -4    7.08    0.67
  -5   4  -4    8.20    0.80
  -5   4  -4    9.05    0.81
  -5   4  -4    8.33    0.76
  -6  -4  -4    1.04    0.61
  -6   4  -4    1.46    0.70
  -6   4  -4    1.42    0.72
  -6   4  -4   -0.16    0.69
  -7  -4  -4    3.43    0.76
  -7   4  -4    3.62    0.85
  -7   4  -4    3.72    0.92
  -7   4  -4    4.15    0.83
  -8  -4  -4    1.08    0.81
  -8   4  -4    0.35    0.97
  -8   4  -4   -0.48    0.91
  -9  -4  -4    1.33    0.94
  -9   4  -4    0.48    1.15
  -9   4  -4   -0.91    1.04
 -10  -5   4   -1.87    1.01
 -10   5   4    0.58    1.28
  -9  -5   4    5.28    1.02
  -9   5   4    5.19    1.30
  -8  -5   4   30.68    1.57
  -8   5   4   27.88    1.86
  -7  -5   4   29.96    1.45
  -7   5   4   29.94    1.70
  -6  -5   4    3.73    0.63
  -6   5   4    3.49    0.86
  -5  -5   4   38.06    1.36
  -5   5   4   39.55    1.57
   5   5  -4   39.12    1.25
  -4  -5   4   16.10    0.83
   4   5  -4   15.85    0.86
  -4   5   4   15.25    1.07
  -3  -5   4    0.52    0.37
   3   5  -4    0.58    0.52
  -3   5   4    0.51    0.53
   3   5  -4    0.89    0.44
  -2  -5   4  289.10    6.75
   2   5  -4  295.76    6.80
   2   5  -4  284.37    6.83
  -2   5   4  284.01    6.84
   1  -5  -4    4.91    0.55
   1   5  -4    5.22    0.55
   1   5  -4    4.56    0.42
  -1   5   4    4.67    0.58
   1   5  -4    5.08    0.55
   1   5  -4    4.23    0.51
   0  -5   4    3.19    0.42
   0  -5  -4    3.42    0.49
   0   5   4    3.36    0.53
   0   5  -4    3.35    0.48
   0   5  -4    2.63    0.40
   0   5  -4    3.38    0.54
  -1  -5  -4   14.03    0.82
  -1   5  -4   12.53    0.79
  -1   5  -4   12.41    0.91
   1   5   4   13.07    0.86
  -1   5  -4   12.72    0.72
  -2  -5  -4   28.80    0.94
  -2  -5  -4   29.55    1.14
  -2   5  -4   28.25    1.07
   2   5   4   27.74    1.15
  -2   5  -4   28.53    1.10
  -2   5  -4   30.09    1.27
  -3  -5  -4    2.11    0.49
  -3  -5  -4    2.61    0.35
  -3   5  -4    3.20    0.56
  -3   5  -4    2.07    0.62
  -3   5  -4    3.11    0.56
  -4  -5  -4   44.34    1.22
  -4  -5  -4   41.98    1.47
  -4   5  -4   44.40    1.51
  -4   5  -4   40.19    1.64
  -4   5  -4   43.74    1.57
  -5  -5  -4    0.78    0.56
  -5   5  -4    1.13    0.68
  -5   5  -4    1.35    0.75
  -5   5  -4    1.82    0.68
  -6  -5  -4    5.68    0.78
  -6   5  -4    3.96    0.88
  -6   5  -4    5.07    0.88
  -6   5  -4    4.79    0.87
  -7  -5  -4   -0.40    0.73
  -7   5  -4   -0.25    0.90
  -7   5  -4   -1.49    0.81
  -7   5  -4    0.66    0.87
  -8  -5  -4    2.45    0.89
  -8   5  -4    0.69    1.05
  -8   5  -4    1.79    1.01
  -9  -5  -4   15.04    1.35
  -9   5  -4   15.75    1.54
  -9   5  -4   17.35    1.49
 -10  -6   4    1.09    1.13
 -10   6   4    1.44    1.46
  -9  -6   4    6.80    1.12
  -9   6   4    8.14    1.48
  -8  -6   4    6.13    0.96
  -8   6   4    4.27    1.27
  -7  -6   4    2.80    0.79
  -7   6   4    2.47    1.07
  -6  -6   4   15.04    1.16
  -6   6   4   15.18    1.22
  -5  -6   4    5.83    0.70
  -5   6   4    5.85    0.93
  -4  -6   4    2.92    0.56
   4   6  -4    2.24    0.74
   4   6  -4    3.10    0.59
  -4   6   4    2.83    0.77
  -3  -6   4   65.66    1.91
   3   6  -4   64.37    2.05
  -3   6   4   63.37    2.09
   3   6  -4   65.98    1.96
  -2  -6   4   16.14    0.88
   2   6  -4   17.18    1.00
   2   6  -4   17.13    1.07
  -2   6   4   16.44    1.12
   2   6  -4   15.08    0.95
  -1  -6   4  143.49    3.62
   1  -6  -4  141.94    3.71
   1   6  -4  144.82    3.52
   1   6  -4  148.42    3.73
   1   6  -4  144.48    3.65
  -1   6   4  144.87    3.75
   1   6  -4  144.89    3.61
   0  -6  -4  111.51    2.95
   0  -6   4  105.84    2.85
   0   6  -4  109.41    2.79
   0   6  -4  115.75    3.00
   0   6   4  108.02    2.98
   0   6  -4  112.74    2.90
  -1  -6  -4   11.56    0.89
   1   6   4   10.33    0.81
  -1   6  -4   10.58    0.77
  -1   6  -4   10.00    0.82
  -1   6  -4   12.03    0.80
  -2  -6  -4   40.81    1.49
  -2  -6  -4   44.08    1.27
  -2   6  -4   40.01    1.48
  -2   6  -4   43.87    1.65
   2   6   4   40.38    1.58
  -2   6  -4   40.86    1.44
  -3  -6  -4   48.31    1.67
  -3  -6  -4   46.94    1.36
  -3   6  -4   48.17    1.65
   3   6   4   47.48    1.72
  -3   6  -4   49.50    1.84
  -3   6  -4   47.26    1.62
  -4  -6  -4    0.15    0.56
  -4   6  -4    0.47    0.65
  -4   6  -4   -0.14    0.66
  -4   6  -4    0.13    0.73
  -5  -6  -4   71.20    2.27
  -5   6  -4   72.81    2.30
  -5   6  -4   74.48    2.48
  -5   6  -4   71.87    2.32
  -6  -6  -4    2.31    0.77
  -6   6  -4    3.88    0.93
  -6   6  -4    3.83    1.00
  -6   6  -4    2.85    0.95
  -7  -6  -4   -0.12    0.80
  -7   6  -4    0.17    0.96
  -7   6  -4    0.07    0.99
  -7   6  -4    0.11    1.00
  -8  -6  -4    2.56    0.97
  -8   6  -4    1.81    1.11
  -8   6  -4    4.21    1.24
  -9  -6  -4   -1.76    1.01
  -9   6  -4    0.58    1.36
  -9   6  -4   -0.05    1.21
  -9  -7   4   -0.37    0.97
  -9   7   4   -1.49    1.40
  -8  -7   4    0.68    0.91
  -8   7   4    2.44    1.33
  -7  -7   4    4.69    0.91
  -7   7   4    4.42    1.29
  -6  -7   4   72.00    2.27
  -6   7   4   67.96    2.57
  -5  -7   4    3.71    0.71
   5   7  -4    2.69    0.67
  -5   7   4    3.45    1.01
   5   7  -4    3.57    0.99
  -4  -7   4   67.23    2.08
  -4   7   4   64.80    2.31
   4   7  -4   69.41    2.13
   4   7  -4   65.49    2.26
  -3  -7   4   15.79    1.04
   3   7  -4   13.50    0.95
   3   7  -4   13.62    0.97
  -3   7   4   16.39    1.17
   3   7  -4   14.54    1.04
  -2  -7   4    2.24    0.56
  -2   7   4    1.33    0.74
   2   7  -4    1.46    0.47
   2   7  -4    1.65    0.64
   2   7  -4    1.55    0.62
  -1  -7   4    0.55    0.53
   1  -7  -4    1.16    0.62
   1   7  -4    0.41    0.58
   1   7  -4    1.11    0.46
   1   7  -4    0.96    0.53
  -1   7   4    1.80    0.70
   0  -7  -4    0.33    0.60
   0  -7   4    0.49    0.52
   0   7   4    0.85    0.66
   0   7  -4   -0.04    0.45
   0   7  -4    0.27    0.63
   0   7  -4    1.28    0.60
  -1  -7  -4    2.05    0.62
   1   7   4    2.35    0.71
  -1   7  -4    1.98    0.55
  -1   7  -4    2.02    0.67
  -1   7  -4    1.61    0.69
  -2  -7  -4    0.69    0.45
  -2  -7  -4    0.77    0.60
  -2   7  -4   -0.74    0.66
  -2   7  -4   -0.19    0.56
  -2   7  -4   -0.80    0.66
   2   7   4    0.59    0.68
  -3  -7  -4    2.20    0.66
  -3   7  -4    2.40    0.80
  -3   7  -4    1.67    0.76
  -3   7  -4    1.23    0.65
   3   7   4    2.51    0.78
  -4  -7  -4    2.09    0.71
  -4   7  -4    1.99    0.84
  -4   7  -4    2.03    0.75
  -4   7  -4    1.98    0.88
  -5  -7  -4    0.21    0.71
  -5   7  -4    0.85    0.87
  -5   7  -4   -0.49    0.90
  -5   7  -4    0.30    0.80
  -6  -7  -4   51.48    2.03
  -6   7  -4   53.43    2.37
  -6   7  -4   51.12    2.21
  -6   7  -4   51.54    2.19
  -7  -7  -4    4.71    1.01
  -7   7  -4    4.97    1.21
  -7   7  -4    2.81    1.16
  -7   7  -4    2.61    1.16
  -8  -7  -4    1.41    1.02
  -8   7  -4   -1.20    1.22
  -8   7  -4    0.88    1.31
  -8  -8   4    9.75    1.23
  -8   8   4   12.13    1.68
  -7  -8   4    1.78    0.89
  -7   8   4    3.99    1.38
  -6  -8   4    4.44    0.89
  -6   8   4    7.95    1.34
   6   8  -4    2.50    1.22
  -5  -8   4    8.23    0.95
   5   8  -4    8.97    1.18
  -5   8   4    6.38    1.22
  -4  -8   4   10.30    0.97
   4   8  -4   11.60    1.14
  -4   8   4   11.53    1.28
   4   8  -4   11.58    0.99
  -3  -8   4    8.56    0.87
   3   8  -4   10.22    0.99
   3   8  -4    9.79    0.99
   3   8  -4    9.28    0.98
  -3   8   4    9.53    1.17
  -2  -8   4   31.35    1.42
  -2   8   4   31.26    1.69
   2   8  -4   27.96    1.36
   2   8  -4   32.68    1.51
   1  -8  -4   50.93    1.93
  -1  -8   4   54.42    1.82
   1   8  -4   52.17    1.63
   1   8  -4   52.68    1.89
  -1   8   4   53.12    2.05
   0  -8  -4    1.43    0.69
   0  -8   4    2.22    0.68
   0   8  -4    2.10    0.74
   0   8  -4    1.18    0.54
   0   8   4    1.73    0.80
   0   8  -4    1.76    0.77
  -1  -8  -4   12.94    1.01
  -1   8  -4   11.61    0.85
  -1   8  -4   12.33    1.03
   1   8   4   10.64    1.06
  -1   8  -4    9.56    1.01
  -2  -8  -4   19.21    1.32
  -2   8  -4   18.36    1.41
  -2   8  -4   20.56    1.23
  -2   8  -4   19.09    1.54
   2   8   4   19.09    1.40
  -3  -8  -4   47.68    1.85
  -3   8  -4   46.88    1.82
  -3   8  -4   45.82    2.09
  -3   8  -4   46.38    1.91
   3   8   4   46.69    2.01
  -4  -8  -4   14.59    1.15
  -4   8  -4   12.42    1.28
  -4   8  -4   12.92    1.11
   4   8   4   12.64    1.23
  -4   8  -4   13.37    1.19
  -5  -8  -4    8.80    1.05
   5   8   4    8.24    1.20
  -5   8  -4    7.68    1.17
  -5   8  -4    7.84    1.25
  -5   8  -4    6.75    1.09
  -6  -8  -4    1.05    0.93
  -6   8  -4   -0.05    1.12
  -6   8  -4    0.07    1.17
  -6   8  -4   -1.43    1.02
  -7  -8  -4    0.86    1.01
  -7   8  -4    1.01    1.23
  -7   8  -4    1.25    1.27
  -7   8  -4    1.37    1.27
  -8  -9   4    8.88    1.26
   8   9  -4    8.21    1.89
  -8   9   4    8.22    1.77
  -7  -9   4    6.95    1.14
   7   9  -4    5.55    1.58
  -7   9   4    7.65    1.61
  -6  -9   4   -0.10    0.89
  -6   9   4   -1.00    1.34
   6   9  -4   -0.59    1.20
  -5  -9   4    4.70    0.94
   5   9  -4    4.04    1.19
  -5   9   4    3.66    1.35
   5   9  -4    5.51    1.11
  -4  -9   4    6.01    0.91
   4   9  -4    3.58    1.60
   4   9  -4    4.98    1.05
  -4   9   4    7.30    1.34
   4   9  -4    6.51    1.01
  -3  -9   4   11.72    1.03
   3   9  -4   11.75    1.16
   3   9  -4   11.91    1.15
  -3   9   4   10.76    1.37
  -2  -9   4   32.31    1.57
   2   9  -4   31.06    1.80
  -2   9   4   27.42    1.90
   2   9  -4   32.92    1.72
  -1  -9   4   26.30    1.54
   1   9  -4   29.74    1.64
  -1   9   4   25.08    1.78
   1   9  -4   27.82    1.78
   0  -9  -4   -0.04    0.78
   0   9  -4   -1.04    0.84
   0   9  -4   -0.29    0.61
   0   9  -4   -0.38    0.88
   0   9   4    0.75    0.91
  -1  -9  -4    2.07    0.86
  -1   9  -4    1.09    0.67
  -1   9  -4    2.93    0.99
  -1   9  -4    3.51    0.95
   1   9   4    3.96    1.02
  -2  -9  -4    3.73    0.91
  -2   9  -4    4.88    1.04
   2   9   4    4.41    1.08
  -2   9  -4    2.37    1.03
  -2   9  -4    5.08    0.83
  -3  -9  -4    0.16    0.82
  -3   9  -4   -1.05    0.97
  -3   9  -4    0.51    0.80
  -3   9  -4   -0.27    1.01
   3   9   4    0.12    0.98
  -4  -9  -4   18.74    1.39
  -4   9  -4   19.57    1.58
   4   9   4   20.88    1.63
  -4   9  -4   23.14    1.53
  -4   9  -4   21.15    1.64
  -5  -9  -4    7.35    1.14
  -5   9  -4    9.58    1.20
  -5   9  -4    8.91    1.41
   5   9   4    8.16    1.32
  -5   9  -4    7.42    1.32
  -6  -9  -4    0.47    1.00
  -6   9  -4   -0.17    1.13
   6   9   4    0.97    1.25
  -6   9  -4   -1.65    1.26
  -6   9  -4    0.96    1.30
  -6 -10   4   -0.04    1.06
   6  10  -4   -1.01    1.22
  -6  10   4   -2.84    1.45
  -5 -10   4   -0.10    1.40
   5  10  -4    1.57    1.17
  -5  10   4   -0.34    1.39
  -4  10   4    1.38    1.36
   4  10  -4    0.34    1.01
   4  10  -4    0.41    1.06
   3  10  -4    5.84    1.15
  -3  10   4    5.83    1.41
   3  10  -4    5.16    1.15
   2  10  -4   -0.46    1.01
   2  10  -4   -0.16    1.02
  -2  10   4    0.32    1.16
  -1  10   4    3.51    1.22
   1  10  -4    2.68    1.10
   1  10  -4    3.56    1.05
   0 -10  -4   48.45    2.15
   0  10  -4   50.18    2.39
   0  10   4   48.84    2.41
   0  10  -4   49.39    2.21
  -1 -10  -4    0.00    0.91
  -1  10  -4   -0.26    1.08
   1  10   4    3.39    1.15
  -1  10  -4   -0.25    1.03
  -1  10  -4    0.80    0.75
  -2 -10  -4   10.41    1.16
  -2  10  -4    9.15    1.00
   2  10   4   13.36    1.44
  -2  10  -4    9.70    1.29
  -2  10  -4    7.76    1.33
  -3 -10  -4    1.41    0.98
  -3  10  -4    0.80    0.91
  -3  10  -4    0.66    1.23
   3  10   4    1.77    1.21
  -3  10  -4    0.53    1.15
  -4 -10  -4    1.02    0.98
   4  10   4    0.09    1.22
  -4  10  -4    2.16    1.35
  -4  10  -4    0.82    1.23
  -4  10  -4    1.20    0.99
  -5 -10  -4    3.76    1.15
  -5  10  -4    1.83    1.12
  -5  10  -4    2.37    1.42
  -5  10  -4    0.81    1.37
   5  10   4    4.81    1.42
   5  11  -4    0.91    1.32
  -5  11   4    0.89    1.59
   4  11  -4    3.11    1.23
  -4  11   4    8.69    1.70
   4  11  -4    4.26    1.36
   3  11  -4   14.21    1.51
  -3  11   4   15.63    1.76
   3  11  -4   12.91    1.48
   2  11  -4    0.34    1.18
  -2  11   4   -0.47    1.40
   2  11  -4    0.66    1.18
   1  11  -4    2.13    1.18
   1  11  -4    0.02    1.20
  -1  11   4    3.24    1.36
   0 -11  -4    0.44    1.06
   0  11  -4    3.60    1.24
   0  11   4    2.51    1.36
   0  11  -4   -0.12    1.22
  -1 -11  -4    0.12    1.01
   1  11   4    1.33    1.25
  -1  11  -4   -1.43    1.23
  -1  11  -4    1.44    1.24
  -2 -11  -4    6.64    1.20
  -2  11  -4    4.56    1.36
  -2  11  -4    6.13    1.50
   2  11   4    6.55    1.44
  -3 -11  -4    0.37    1.03
  -3  11  -4    1.11    1.32
   3  11   4    0.31    1.36
  -3  11  -4   -0.99    0.95
  -3  11  -4   -0.59    1.37
  -4 -11  -4    0.69    1.13
  -4  11  -4    2.23    1.51
  -4  11  -4    2.94    1.13
  -4  11  -4    2.11    1.41
   4  11   4    1.41    1.44
   1  12  -4   -0.30    1.33
  -1  12   4    0.40    1.50
   1  12  -4   -2.52    1.32
   0  12  -4   -0.55    1.42
   0  12  -4    0.04    1.36
   0  12   4    2.28    1.53
 -11   0   5   -0.21    1.10
 -10   0   5    0.16    1.00
  -9   0   5   12.67    1.14
  -8   0   5   -0.21    0.72
  -7   0   5  232.59    5.65
  -6   0   5    0.49    0.49
  -5   0   5   17.82    0.82
  -4   0   5    0.39    0.30
  -3   0   5   34.70    0.97
   3   0  -5   33.40    1.12
   3   0  -5   33.40    0.94
  -2   0   5    0.26    0.18
   2   0  -5    0.17    0.17
   2   0  -5    0.20    0.17
   2   0  -5    0.40    0.28
   1   0  -5  145.96    3.40
   1   0  -5  139.53    3.45
   1   0  -5  145.17    3.37
  -1   0   5  148.40    3.31
   0   0  -5    0.08    0.18
   0   0  -5   -0.24    0.15
  -1   0  -5  158.51    3.57
  -1   0  -5  157.24    3.65
  -1   0  -5  152.60    3.66
  -1   0  -5  157.90    3.69
  -2   0  -5    0.66    0.25
  -2   0  -5    0.05    0.24
  -2   0  -5    0.22    0.22
  -2   0  -5    0.22    0.17
  -3   0  -5  124.49    3.05
  -3   0  -5  126.34    2.98
  -3   0  -5  124.67    3.04
  -3   0  -5  127.32    3.03
  -4   0  -5    0.35    0.34
  -4   0  -5    0.08    0.31
  -4   0  -5    0.40    0.34
  -4   0  -5    0.72    0.35
  -5   0  -5   42.01    1.38
  -5   0  -5   41.64    1.34
  -5   0  -5   45.30    1.37
  -5   0  -5   42.91    1.32
  -6   0  -5   -0.14    0.46
  -6   0  -5    0.27    0.51
  -6   0  -5   -0.75    0.54
  -7   0  -5    4.58    0.75
  -7   0  -5    5.00    0.71
  -8   0  -5   -1.58    0.74
  -8   0  -5    0.16    0.74
  -9   0  -5    2.40    0.92
  -9   0  -5    2.42    0.94
 -10   0  -5    0.50    1.00
 -11  -1   5    7.88    1.24
 -11   1   5    6.91    1.30
 -10  -1   5    1.63    0.97
 -10   1   5    1.00    1.07
  -9  -1   5   16.53    1.20
  -9   1   5   18.65    1.30
  -8  -1   5    0.67    0.73
  -8   1   5   -1.12    0.76
  -7  -1   5   20.69    1.18
  -7   1   5   19.55    1.20
  -6  -1   5    1.58    0.52
  -6   1   5    2.11    0.55
  -5  -1   5   13.10    0.76
  -5   1   5   15.93    0.81
   5   1  -5   15.69    0.59
  -4  -1   5    1.26    0.33
  -4   1   5    1.28    0.37
   4   1  -5    1.27    0.24
   4   1  -5    1.33    0.21
  -3  -1   5  195.53    4.46
   3  -1  -5  192.65    4.57
  -3   1   5  193.13    4.49
   3   1  -5  195.27    4.42
   3   1  -5  191.51    4.63
   3   1  -5  184.10    4.42
   2  -1  -5  102.99    2.50
  -2  -1   5  107.30    2.44
   2  -1  -5  101.90    2.55
   2   1  -5  105.42    2.62
   2   1  -5  102.19    2.48
  -2   1   5  103.31    2.47
   2   1  -5  103.58    2.45
  -1  -1   5   66.19    1.51
   1  -1  -5   65.36    1.62
   1   1  -5   65.73    1.59
   1   1  -5   64.64    1.63
  -1   1   5   64.27    1.57
   1   1  -5   62.91    1.70
   0  -1  -5  626.10   14.05
   0  -1  -5  626.61   14.12
   0  -1  -5  621.28   14.08
   0   1  -5  606.27   14.10
   0   1  -5  624.88   14.08
   0   1   5  627.84   14.05
   0   1  -5  631.97   14.13
  -1  -1  -5   42.36    1.12
  -1  -1  -5   43.19    1.17
  -1  -1  -5   42.11    1.10
  -1   1  -5   43.22    1.14
  -1   1  -5   42.78    1.19
  -1   1  -5   42.41    1.16
  -2  -1  -5   91.33    2.23
  -2  -1  -5   89.54    2.18
  -2  -1  -5   91.45    2.19
  -2  -1  -5   89.05    2.17
  -2   1  -5   89.92    2.26
  -2   1  -5   88.12    2.21
  -2   1  -5   88.00    2.24
  -2   1  -5   92.60    2.13
  -3  -1  -5   11.93    0.55
  -3  -1  -5   11.96    0.58
  -3  -1  -5   12.30    0.57
  -3  -1  -5   12.22    0.63
  -3   1  -5   12.51    0.64
  -3   1  -5   12.10    0.65
  -3   1  -5   12.61    0.62
  -3   1  -5   12.77    0.54
  -4  -1  -5   24.76    0.91
  -4  -1  -5   25.82    0.87
  -4  -1  -5   25.35    0.88
  -4  -1  -5   25.58    0.88
  -4   1  -5   24.64    0.95
  -4   1  -5   23.47    0.98
  -4   1  -5   24.48    0.95
  -4   1  -5   26.57    0.89
  -5  -1  -5   31.57    1.06
  -5  -1  -5   30.75    1.10
  -5  -1  -5   33.24    1.08
  -5  -1  -5   29.76    1.11
  -5   1  -5   30.03    1.12
  -5   1  -5   31.36    1.20
  -5   1  -5   30.34    1.14
  -6  -1  -5   36.44    1.34
  -6  -1  -5   36.75    1.33
  -6   1  -5   39.53    1.36
  -6   1  -5   38.74    1.33
  -6   1  -5   38.33    1.46
  -7  -1  -5   11.12    0.83
  -7  -1  -5   11.36    0.88
  -7   1  -5    9.92    0.87
  -7   1  -5   14.39    1.02
  -8  -1  -5    2.97    0.80
  -8   1  -5    1.97    0.83
  -8   1  -5    2.89    0.90
  -9  -1  -5    1.14    0.89
  -9   1  -5    0.87    0.92
  -9   1  -5    0.40    1.00
 -10  -1  -5   -0.90    0.95
 -10   1  -5    0.82    1.13
 -10   1  -5    0.50    1.00
 -11  -2   5    0.96    1.08
 -11   2   5    1.12    1.26
 -10  -2   5    0.10    0.94
 -10   2   5    0.70    1.10
  -9  -2   5    5.65    0.95
  -9   2   5    6.76    1.08
  -8  -2   5    0.92    0.71
  -8   2   5    1.24    0.85
  -7  -2   5    0.45    0.59
  -7   2   5    0.58    0.68
  -6  -2   5   33.63    1.25
  -6   2   5   36.97    1.39
   6   2  -5   34.54    0.95
  -5  -2   5  254.33    5.97
   5   2  -5  251.32    5.79
  -5   2   5  270.02    6.05
   5   2  -5  242.41    5.78
  -4  -2   5  114.16    2.76
   4  -2  -5  111.00    2.84
   4   2  -5  111.43    2.67
   4   2  -5  113.31    2.64
  -4   2   5  115.52    2.82
  -3  -2   5   45.00    1.17
   3  -2  -5   42.70    1.26
   3   2  -5   42.76    1.15
   3   2  -5   44.37    1.40
   3   2  -5   43.00    1.10
  -3   2   5   43.48    1.24
  -2  -2   5    6.51    0.33
   2  -2  -5    6.62    0.43
   2   2  -5    6.19    0.34
   2   2  -5    6.62    0.42
   2   2  -5    7.59    0.55
  -2   2   5    6.30    0.44
  -1  -2   5  175.63    4.13
   1   2  -5  180.39    4.32
   1   2  -5  180.43    4.18
   1   2  -5  184.84    4.25
  -1   2   5  183.54    4.22
   0  -2  -5    0.73    0.22
   0  -2  -5    0.36    0.22
   0   2   5    0.26    0.23
   0   2  -5    0.63    0.21
   0   2  -5    0.32    0.15
   0   2  -5    0.70    0.25
   0   2  -5    0.59    0.24
  -1  -2  -5   18.78    0.68
  -1  -2  -5   19.68    0.65
  -1   2  -5   19.28    0.75
  -1   2  -5   19.22    0.67
  -1   2  -5   18.29    0.70
  -1   2  -5   19.59    0.54
   1   2   5   18.90    0.69
  -2  -2  -5   11.71    0.52
  -2  -2  -5   11.91    0.55
  -2   2  -5   11.43    0.47
  -2   2  -5   12.22    0.63
  -2   2  -5   12.45    0.66
  -2   2  -5   12.27    0.60
  -3  -2  -5   28.58    0.94
  -3  -2  -5   30.13    0.89
  -3  -2  -5   28.02    0.85
  -3   2  -5   28.43    1.04
  -3   2  -5   28.01    1.02
  -3   2  -5   27.65    0.89
  -3   2  -5   29.26    0.99
  -4  -2  -5   19.91    0.76
  -4  -2  -5   19.07    0.81
  -4  -2  -5   18.25    0.72
  -4   2  -5   18.79    0.92
  -4   2  -5   17.77    0.80
  -4   2  -5   18.89    0.92
  -5  -2  -5    0.12    0.38
  -5  -2  -5    0.50    0.45
  -5  -2  -5    0.12    0.37
  -5   2  -5   -0.39    0.44
  -5   2  -5   -0.09    0.52
  -5   2  -5    0.39    0.49
  -6  -2  -5   42.38    1.49
  -6  -2  -5   44.78    1.38
  -6  -2  -5   43.43    1.37
  -6   2  -5   43.99    1.52
  -6   2  -5   41.74    1.62
  -6   2  -5   41.58    1.51
  -7  -2  -5   34.66    1.46
  -7   2  -5   35.32    1.53
  -7   2  -5   35.02    1.64
  -8  -2  -5   16.03    1.14
  -8   2  -5   19.53    1.31
  -8   2  -5   17.89    1.39
  -9  -2  -5    0.01    0.87
  -9   2  -5    0.17    0.96
  -9   2  -5   -0.99    1.02
 -10  -2  -5    1.12    1.07
 -10   2  -5    1.29    1.22
 -10   2  -5    1.19    1.11
 -11  -3   5    0.92    1.07
 -11   3   5   -0.68    1.27
 -10  -3   5    1.98    0.99
 -10   3   5    0.01    1.15
  -9  -3   5    1.58    0.85
  -9   3   5    2.60    1.09
  -8  -3   5   11.62    0.95
  -8   3   5    9.76    1.07
  -7  -3   5   38.83    1.49
  -7   3   5   35.65    1.61
  -6  -3   5    0.06    0.48
  -6   3   5    0.84    0.65
  -5  -3   5   40.69    1.27
   5   3  -5   38.04    1.07
  -5   3   5   39.87    1.39
  -4  -3   5    7.03    0.54
   4  -3  -5    7.70    0.62
   4   3  -5    7.66    0.49
  -4   3   5    7.77    0.61
   4   3  -5    7.32    0.35
  -3  -3   5   23.06    0.77
   3  -3  -5   22.78    0.79
  -3   3   5   23.41    0.89
   3   3  -5   23.02    1.01
   3   3  -5   23.33    0.79
   3   3  -5   22.70    0.67
  -2  -3   5   64.09    1.62
   2   3  -5   66.62    1.84
  -2   3   5   61.75    1.72
   2   3  -5   65.44    1.60
   2   3  -5   65.74    1.70
  -1  -3   5  260.04    5.96
  -1   3   5  261.48    6.05
   1   3  -5  262.69    6.06
   1   3  -5  259.77    5.96
   1   3  -5  254.79    6.01
   1   3  -5  259.92    6.11
   0  -3   5   70.22    1.80
   0  -3  -5   73.07    1.87
   0  -3  -5   75.81    1.93
   0   3  -5   74.85    1.91
   0   3  -5   76.96    1.87
   0   3  -5   74.57    1.82
   0   3  -5   74.70    1.96
   0   3   5   73.70    1.94
  -1  -3  -5    4.69    0.42
  -1  -3  -5    4.50    0.34
  -1   3  -5    4.48    0.46
  -1   3  -5    4.35    0.41
  -1   3  -5    4.69    0.33
   1   3   5    4.52    0.44
  -1   3  -5    4.62    0.37
  -2  -3  -5    2.47    0.37
  -2  -3  -5    3.19    0.32
  -2   3  -5    2.11    0.37
  -2   3  -5    3.02    0.32
  -2   3  -5    3.15    0.42
  -2   3  -5    3.02    0.45
  -3  -3  -5   33.01    1.10
  -3  -3  -5   33.65    0.98
  -3   3  -5   32.97    1.16
  -3   3  -5   32.64    1.04
  -3   3  -5   33.29    1.21
  -4  -3  -5   56.43    1.45
  -4  -3  -5   56.94    1.65
  -4  -3  -5   57.81    1.52
  -4   3  -5   58.04    1.75
  -4   3  -5   55.07    1.72
  -4   3  -5   56.71    1.63
  -5  -3  -5   10.00    0.72
  -5  -3  -5   11.68    0.62
  -5  -3  -5   12.27    0.70
  -5   3  -5   10.55    0.81
  -5   3  -5    9.93    0.81
  -5   3  -5   11.14    0.75
  -6  -3  -5   18.40    1.06
  -6   3  -5   19.72    1.18
  -6   3  -5   19.73    1.29
  -6   3  -5   19.42    1.16
  -7  -3  -5    8.34    0.84
  -7   3  -5    8.59    0.90
  -7   3  -5    7.74    0.85
  -7   3  -5    9.05    1.02
  -8  -3  -5    1.76    0.83
  -8   3  -5    2.22    0.99
  -8   3  -5    3.06    0.95
  -9  -3  -5    8.88    1.09
  -9   3  -5    9.69    1.33
  -9   3  -5    5.75    1.13
 -11  -4   5   -0.57    1.12
 -11   4   5    1.70    1.41
 -10  -4   5    2.40    1.02
 -10   4   5    2.34    1.29
  -9  -4   5    9.00    1.05
  -9   4   5    7.98    1.25
  -8  -4   5   16.27    1.24
  -8   4   5   15.77    1.30
  -7  -4   5   43.15    1.56
  -7   4   5   38.58    1.78
  -6  -4   5   91.20    2.48
  -6   4   5   88.97    2.63
   5  -4  -5    0.43    0.47
  -5  -4   5    0.53    0.43
   5   4  -5    0.80    0.33
  -5   4   5    1.18    0.61
  -4  -4   5   26.36    0.95
   4  -4  -5   25.60    0.89
   4   4  -5   25.19    1.26
  -4   4   5   23.94    1.11
   4   4  -5   23.81    0.89
  -3  -4   5   11.63    0.61
   3  -4  -5   12.57    0.51
   3   4  -5   12.32    0.69
   3   4  -5   12.48    0.89
   3   4  -5   11.52    0.49
  -3   4   5   12.13    0.81
  -2  -4   5    5.26    0.40
   2   4  -5    5.44    0.35
  -2   4   5    5.13    0.54
   2   4  -5    5.25    0.58
   2   4  -5    5.53    0.49
   1  -4  -5    1.34    0.38
  -1  -4   5    0.63    0.28
   1   4  -5    0.86    0.26
   1   4  -5    1.18    0.37
   1   4  -5    0.35    0.32
  -1   4   5    0.61    0.39
   1   4  -5    0.54    0.31
   1   4  -5    0.72    0.40
   0  -4   5   43.41    1.30
   0  -4  -5   47.83    1.43
   0   4  -5   49.94    1.37
   0   4  -5   48.04    1.34
   0   4   5   46.82    1.44
   0   4  -5   50.94    1.48
  -1  -4  -5   64.03    1.80
  -1  -4  -5   62.80    1.68
  -1   4  -5   65.31    1.76
  -1   4  -5   64.82    1.69
   1   4   5   62.23    1.82
  -1   4  -5   67.37    1.85
  -2  -4  -5    1.90    0.33
  -2  -4  -5    1.43    0.41
  -2   4  -5    2.03    0.44
  -2   4  -5    1.11    0.47
  -2   4  -5    2.25    0.39
  -3  -4  -5   26.07    1.01
  -3  -4  -5   25.27    0.85
  -3   4  -5   24.96    0.98
  -3   4  -5   24.54    1.16
  -3   4  -5   25.84    1.08
  -4  -4  -5    4.54    0.57
  -4  -4  -5    4.16    0.41
  -4   4  -5    2.62    0.58
  -4   4  -5    3.27    0.65
  -4   4  -5    3.52    0.57
  -5  -4  -5   67.99    2.00
  -5   4  -5   63.64    2.11
  -5   4  -5   69.97    2.11
  -5   4  -5   65.80    1.99
  -6  -4  -5   34.85    1.46
  -6   4  -5   34.74    1.60
  -6   4  -5   36.90    1.61
  -6   4  -5   35.31    1.49
  -7  -4  -5    8.53    0.91
  -7   4  -5   10.04    0.98
  -7   4  -5   11.24    1.13
  -7   4  -5    9.12    0.98
  -8  -4  -5   15.33    1.18
  -8   4  -5   13.80    1.35
  -8   4  -5   16.56    1.24
  -9  -4  -5   -1.17    0.92
  -9   4  -5    0.27    1.07
  -9   4  -5    0.79    1.23
 -10  -5   5   -0.82    1.02
 -10   5   5    0.39    1.34
  -9  -5   5    2.92    0.99
  -9   5   5    2.85    1.30
  -8  -5   5    0.44    0.78
  -8   5   5   -0.97    1.09
  -7  -5   5    7.29    0.83
  -7   5   5    7.47    1.09
  -6  -5   5   12.61    0.87
  -6   5   5   12.72    1.05
  -5  -5   5   44.44    1.45
   5   5  -5   42.69    1.34
  -5   5   5   42.58    1.67
  -4  -5   5    0.52    0.41
   4   5  -5   -0.11    0.41
   4   5  -5    1.15    0.67
  -4   5   5    2.12    0.64
  -3  -5   5   42.60    1.32
   3   5  -5   42.27    1.39
  -3   5   5   42.12    1.51
   3   5  -5   42.32    1.54
  -2  -5   5    4.43    0.46
   2   5  -5    4.38    0.61
   2   5  -5    4.12    0.54
  -2   5   5    3.03    0.59
   1  -5  -5   12.00    0.81
  -1  -5   5   10.59    0.65
   1   5  -5   12.25    0.85
   1   5  -5   10.20    0.78
  -1   5   5   11.59    0.86
   1   5  -5   11.21    0.66
   1   5  -5   10.04    0.73
   0  -5  -5   13.36    0.84
   0  -5   5   14.13    0.72
   0   5  -5   16.89    0.96
   0   5  -5   16.70    0.82
   0   5  -5   16.32    0.77
   0   5   5   15.11    0.88
  -1  -5  -5  213.60    4.96
  -1  -5  -5  210.72    5.09
  -1   5  -5  217.51    5.16
   1   5   5  203.88    5.10
  -1   5  -5  203.28    4.99
  -1   5  -5  212.26    5.03
  -2  -5  -5   29.80    1.14
  -2  -5  -5   26.75    0.94
  -2   5  -5   27.45    1.10
  -2   5  -5   28.25    1.27
  -2   5  -5   27.91    1.07
   2   5   5   25.40    1.16
  -3  -5  -5    0.67    0.35
  -3  -5  -5    0.27    0.47
  -3   5  -5    0.56    0.50
  -3   5  -5    1.33    0.61
  -3   5  -5    0.45    0.54
  -4  -5  -5    9.82    0.64
  -4  -5  -5   10.21    0.78
  -4   5  -5    9.19    0.88
  -4   5  -5    9.01    0.79
  -4   5  -5   10.30    0.78
  -5  -5  -5   79.18    2.33
  -5   5  -5   78.44    2.46
  -5   5  -5   77.00    2.32
  -5   5  -5   79.43    2.42
  -6  -5  -5    3.32    0.75
  -6   5  -5    5.28    0.88
  -6   5  -5    5.23    0.94
  -6   5  -5    5.38    0.93
  -7  -5  -5    5.37    0.90
  -7   5  -5    4.77    0.97
  -7   5  -5    4.14    0.98
  -7   5  -5    3.47    1.01
  -8  -5  -5    1.37    0.91
  -8   5  -5    1.86    1.16
  -8   5  -5    0.30    1.02
  -9  -5  -5    4.06    1.07
  -9   5  -5    3.58    1.38
  -9   5  -5    2.90    1.17
 -10  -6   5    1.26    1.09
 -10   6   5    1.22    1.52
  -9  -6   5    3.36    1.00
  -9   6   5    2.62    1.40
  -8  -6   5    8.38    1.01
  -8   6   5    9.68    1.40
  -7  -6   5   10.72    0.95
  -7   6   5   11.22    1.28
  -6  -6   5   46.16    1.67
  -6   6   5   44.79    1.96
  -5  -6   5    2.18    0.60
   5   6  -5    2.06    0.54
  -5   6   5    2.29    0.87
   5   6  -5    3.63    0.91
  -4  -6   5   29.80    1.23
  -4   6   5   28.44    1.48
   4   6  -5   30.63    1.50
   4   6  -5   30.61    1.29
  -3  -6   5    0.86    0.45
   3   6  -5    0.98    0.55
  -3   6   5    1.43    0.70
   3   6  -5    1.17    0.65
  -2  -6   5  126.00    3.18
   2   6  -5  124.76    3.28
  -2   6   5  124.10    3.35
   2   6  -5  121.06    3.27
   2   6  -5  126.23    3.23
   1  -6  -5    2.68    0.59
  -1  -6   5    2.50    0.48
   1   6  -5    2.55    0.59
   1   6  -5    2.39    0.56
  -1   6   5    2.38    0.65
   1   6  -5    3.06    0.48
   1   6  -5    2.66    0.55
   0  -6  -5   22.25    1.13
   0  -6   5   22.02    0.99
   0   6  -5   26.33    1.11
   0   6  -5   23.51    0.99
   0   6  -5   25.30    1.26
   0   6   5   22.68    1.18
  -1  -6  -5   16.30    0.99
  -1   6  -5   14.55    0.98
  -1   6  -5   15.90    1.15
   1   6   5   13.31    1.00
  -1   6  -5   15.16    0.90
  -2  -6  -5    3.25    0.46
  -2  -6  -5    3.45    0.63
  -2   6  -5    2.71    0.59
  -2   6  -5    3.74    0.72
  -2   6  -5    2.97    0.62
   2   6   5    2.43    0.65
  -3  -6  -5   44.55    1.35
  -3  -6  -5   42.48    1.60
  -3   6  -5   47.14    1.63
  -3   6  -5   47.05    1.80
  -3   6  -5   45.19    1.58
   3   6   5   45.37    1.71
  -4  -6  -5    0.31    0.59
  -4   6  -5    0.53    0.75
  -4   6  -5    0.24    0.64
  -4   6  -5    0.12    0.65
  -5  -6  -5    7.16    0.83
  -5   6  -5    3.90    0.94
  -5   6  -5    6.82    0.90
  -5   6  -5    6.09    0.91
  -6  -6  -5    1.62    0.77
  -6   6  -5    2.60    0.93
  -6   6  -5    0.96    0.94
  -6   6  -5    1.43    0.90
  -7  -6  -5    0.30    0.83
  -7   6  -5    0.25    1.04
  -7   6  -5    0.09    1.01
  -7   6  -5   -0.19    1.00
  -8  -6  -5    2.17    0.99
  -8   6  -5    3.61    1.32
  -8   6  -5    6.04    1.19
  -9  -7   5    1.52    1.03
  -9   7   5    1.52    1.51
  -8  -7   5    0.01    0.89
  -8   7   5   -0.19    1.33
  -7  -7   5    2.98    0.86
  -7   7   5    0.04    1.20
  -6  -7   5    3.48    0.77
  -6   7   5    2.99    1.11
   6   7  -5    4.45    1.17
  -5  -7   5    3.21    0.69
   5   7  -5    3.91    0.71
  -5   7   5    5.64    1.05
   5   7  -5    4.50    1.02
  -4  -7   5    0.35    0.57
   4   7  -5    0.20    0.79
   4   7  -5    1.05    0.65
  -4   7   5    1.14    0.88
  -3  -7   5   20.74    1.14
   3   7  -5   22.24    1.30
   3   7  -5   19.11    1.30
   3   7  -5   21.20    1.20
  -3   7   5   22.51    1.48
  -2  -7   5    6.37    0.69
   2   7  -5    7.15    0.79
  -2   7   5    5.48    0.87
   2   7  -5    6.28    0.79
   2   7  -5    5.69    0.76
   1  -7  -5  142.86    3.83
  -1  -7   5  144.52    3.72
   1   7  -5  148.71    3.64
   1   7  -5  151.04    3.78
   1   7  -5  139.10    3.68
   1   7  -5  151.31    3.89
  -1   7   5  143.53    3.89
   0  -7  -5   15.25    1.11
   0  -7   5   13.14    0.98
   0   7  -5   14.78    1.22
   0   7  -5   14.90    1.11
   0   7   5   13.95    1.03
   0   7  -5   16.03    0.94
  -1  -7  -5   35.17    1.48
  -1   7  -5   34.89    1.35
  -1   7  -5   32.95    1.42
   1   7   5   31.72    1.53
  -1   7  -5   34.72    1.60
  -2  -7  -5    1.91    0.49
  -2  -7  -5    1.47    0.64
  -2   7  -5    1.54    0.74
  -2   7  -5    1.89    0.62
   2   7   5    0.76    0.69
  -2   7  -5    1.59    0.69
  -3  -7  -5    0.47    0.63
  -3   7  -5    1.38    0.69
  -3   7  -5    1.20    0.73
  -3   7  -5    1.61    0.81
   3   7   5    0.62    0.76
  -4  -7  -5   -0.18    0.69
  -4   7  -5    0.60    0.80
  -4   7  -5   -0.37    0.84
   4   7   5    1.06    0.81
  -4   7  -5   -0.24    0.75
  -5  -7  -5    1.98    0.79
  -5   7  -5    1.18    0.86
  -5   7  -5    1.72    0.91
  -5   7  -5    0.34    0.96
  -6  -7  -5    0.38    0.82
  -6   7  -5    0.08    0.99
  -6   7  -5    0.47    1.07
  -6   7  -5    0.87    1.00
  -7  -7  -5   13.22    1.22
  -7   7  -5   14.46    1.41
  -7   7  -5   15.18    1.48
  -7   7  -5   13.56    1.39
  -8  -7  -5    0.32    1.04
  -8   7  -5   -0.34    1.19
  -8   7  -5    0.88    1.34
  -8  -8   5    5.32    1.09
  -8   8   5    4.64    1.55
   8   8  -5    4.63    1.72
  -7  -8   5   -0.27    0.83
  -7   8   5   -0.41    1.32
   7   8  -5    0.35    1.35
  -6  -8   5   31.17    1.65
  -6   8   5   29.41    2.11
   6   8  -5   29.91    2.07
  -5  -8   5   41.83    1.73
   5   8  -5   39.12    2.07
  -5   8   5   44.29    2.26
  -4  -8   5    0.14    0.65
   4   8  -5    0.13    0.76
   4   8  -5   -0.25    0.74
   4   8  -5   -0.47    0.86
  -4   8   5    0.53    1.01
  -3  -8   5    1.13    0.65
   3   8  -5    1.17    0.81
   3   8  -5    1.44    0.76
  -3   8   5    1.77    0.98
   3   8  -5    1.22    0.76
  -2  -8   5   13.24    0.96
   2   8  -5   13.55    1.02
   2   8  -5   11.26    1.03
  -2   8   5   14.78    1.24
   2   8  -5   12.32    1.01
  -1  -8   5    8.46    0.96
   1  -8  -5    7.04    0.90
   1   8  -5    7.51    0.73
  -1   8   5    8.35    1.05
   1   8  -5    8.93    0.98
   1   8  -5    8.06    0.96
   1   8  -5    7.63    0.89
   0  -8  -5   20.07    1.30
   0   8  -5   20.12    1.46
   0   8   5   18.33    1.43
   0   8  -5   17.51    1.28
   0   8  -5   19.03    1.11
  -1  -8  -5   13.03    1.05
  -1   8  -5   13.60    1.13
  -1   8  -5   16.26    1.12
   1   8   5   14.94    1.21
  -1   8  -5   14.50    1.10
  -2  -8  -5    0.22    0.54
  -2  -8  -5    2.22    0.74
  -2   8  -5    0.63    0.68
  -2   8  -5    1.43    0.80
   2   8   5    0.96    0.82
  -2   8  -5    0.82    0.84
  -3  -8  -5   11.49    1.03
  -3   8  -5   12.64    1.13
  -3   8  -5    9.53    1.18
  -3   8  -5   11.27    0.99
   3   8   5   13.69    1.21
  -4  -8  -5    2.40    0.85
  -4   8  -5    2.92    0.90
  -4   8  -5    2.50    1.04
  -4   8  -5    2.50    0.97
   4   8   5    3.41    1.00
  -5  -8  -5    1.20    0.89
  -5   8  -5    1.13    0.99
  -5   8  -5   -0.11    1.01
   5   8   5    0.08    0.98
  -5   8  -5    2.15    1.13
  -6  -8  -5    9.00    1.16
  -6   8  -5   12.00    1.47
  -6   8  -5   11.82    1.35
  -6   8  -5    9.29    1.32
  -7  -8  -5   10.48    1.29
  -7   8  -5   11.11    1.44
  -7   8  -5    8.72    1.43
  -7   8  -5   10.92    1.51
  -8   9   5    4.46    1.75
   8   9  -5    4.98    1.79
  -7  -9   5    1.34    1.03
   7   9  -5   -0.62    1.41
  -7   9   5   -2.11    1.43
  -6  -9   5    0.45    0.91
  -6   9   5    1.26    1.44
   6   9  -5    2.14    1.32
  -5  -9   5    6.20    1.08
   5   9  -5    7.43    1.28
   5   9  -5    7.22    1.17
  -5   9   5   10.13    1.48
   4   9  -5    0.13    0.91
  -4   9   5    0.87    1.20
   4   9  -5   -0.05    0.97
   4   9  -5   -1.11    0.85
   3   9  -5   12.72    1.19
   3   9  -5   13.58    1.20
  -3   9   5   13.44    1.45
  -2   9   5    0.04    1.05
   2   9  -5   -0.02    0.84
   2   9  -5    1.18    0.89
   1   9  -5   -0.16    0.88
   1   9  -5    0.93    0.85
  -1   9   5    0.56    0.97
   0  -9  -5    4.25    0.92
   0   9   5    4.22    1.05
   0   9  -5    4.35    1.04
   0   9  -5    3.20    0.72
   0   9  -5    3.97    0.96
  -1  -9  -5   33.74    1.71
  -1   9  -5   31.37    1.95
   1   9   5   31.31    1.83
  -1   9  -5   32.77    1.51
  -1   9  -5   35.93    1.84
  -2  -9  -5    6.45    0.98
  -2   9  -5    6.02    0.90
  -2   9  -5    9.42    1.13
  -2   9  -5    6.60    1.17
   2   9   5    7.45    1.16
  -3  -9  -5    1.08    0.87
  -3   9  -5    0.63    1.06
  -3   9  -5    0.02    0.84
   3   9   5   -0.48    0.98
  -3   9  -5    0.43    1.01
  -4  -9  -5   24.09    1.69
  -4   9  -5   20.70    1.67
   4   9   5   23.86    1.69
  -4   9  -5   22.45    1.53
  -4   9  -5   18.23    1.37
  -5  -9  -5    8.57    1.20
  -5   9  -5    9.04    1.43
  -5   9  -5    8.36    1.23
  -5   9  -5    8.90    1.32
   5   9   5    7.50    1.34
  -6  -9  -5    2.77    1.10
  -6   9  -5    3.17    1.41
  -6   9  -5    2.85    1.23
   6   9   5    2.62    1.31
  -6   9  -5    2.67    1.32
  -6  10   5    5.17    1.66
   6  10  -5    6.03    1.37
   5  10  -5    6.93    1.33
  -5  10   5    6.70    1.62
  -4  10   5    4.67    1.48
   4  10  -5    4.50    1.12
   4  10  -5    5.59    1.22
   3  10  -5    1.98    1.06
   3  10  -5    0.03    1.01
  -3  10   5   -0.27    1.29
   2  10  -5    0.59    1.03
   2  10  -5    3.30    1.10
  -2  10   5    2.94    1.30
   1  10  -5    2.89    1.05
  -1  10   5    4.09    1.29
   1  10  -5    1.86    1.07
   0 -10  -5    0.23    0.92
   0  10   5    1.70    1.18
   0  10  -5    0.88    1.09
   0  10  -5    1.73    1.03
  -1 -10  -5    8.43    1.14
  -1  10  -5   10.39    1.25
  -1  10  -5    6.44    0.92
  -1  10  -5    5.33    1.22
   1  10   5    7.90    1.34
  -2 -10  -5   -0.14    0.91
   2  10   5   -0.47    1.13
  -2  10  -5   -0.30    1.14
  -2  10  -5    0.98    0.85
  -2  10  -5   -1.84    1.04
  -3 -10  -5   16.67    1.39
  -3  10  -5   17.43    1.51
  -3  10  -5   16.72    1.64
   3  10   5   18.50    1.64
  -3  10  -5   15.36    1.28
  -4 -10  -5    6.42    1.20
   4  10   5    7.90    1.38
  -4  10  -5    6.91    1.18
  -4  10  -5    7.00    1.50
  -4  10  -5    5.95    1.34
  -5 -10  -5   11.98    1.40
   5  10   5   16.19    1.68
  -5  10  -5   12.52    1.38
  -5  10  -5   13.39    1.56
  -5  10  -5   12.08    1.67
  -5  11   5    7.82    1.80
   5  11  -5    8.93    1.50
   4  11  -5    1.83    1.22
   4  11  -5    2.93    1.30
  -4  11   5    0.78    1.58
  -3  11   5    4.35    1.59
   3  11  -5    4.18    1.29
   3  11  -5    2.69    1.24
   2  11  -5    0.49    1.17
  -2  11   5    3.29    1.49
   2  11  -5    1.36    1.22
   1  11  -5   13.35    1.50
   1  11  -5   14.07    1.47
  -1  11   5   14.42    1.69
   0 -11  -5   31.67    2.03
   0  11   5   32.35    2.34
   0  11  -5   39.29    2.17
   0  11  -5   32.29    2.34
  -1 -11  -5    6.91    1.26
   1  11   5    9.90    1.51
  -1  11  -5    5.50    1.41
  -1  11  -5    6.93    1.35
  -2 -11  -5    0.84    1.07
   2  11   5   -0.08    1.30
  -2  11  -5    1.56    1.37
  -2  11  -5    0.64    1.23
  -2  11  -5   -0.61    1.11
  -3 -11  -5    1.00    1.08
  -3  11  -5    0.47    1.03
  -3  11  -5    2.82    1.33
   3  11   5    0.19    1.35
  -3  11  -5   -0.76    1.40
 -11   0   6    0.52    1.14
 -10   0   6    9.97    1.21
  -9   0   6    0.76    0.90
  -8   0   6    7.28    0.91
  -7   0   6   -0.79    0.62
  -6   0   6   25.82    1.11
  -5   0   6   -0.57    0.37
   4   0  -6  187.29    4.24
  -4   0   6  180.30    4.27
   4   0  -6  174.04    4.42
   3   0  -6    1.37    0.26
  -3   0   6    0.61    0.27
   3   0  -6    1.45    0.40
   2   0  -6    2.66    0.39
   2   0  -6    2.62    0.28
   2   0  -6    2.54    0.27
  -2   0   6    3.58    0.27
  -1   0   6    0.41    0.15
   1   0  -6    0.14    0.19
   1   0  -6    0.36    0.15
   1   0  -6    0.02    0.20
   0   0  -6  206.30    4.84
   0   0  -6  207.88    4.79
  -1   0  -6    0.22    0.25
  -1   0  -6   -0.26    0.23
  -1   0  -6   -0.06    0.14
  -1   0  -6    0.18    0.22
  -2   0  -6   75.90    1.82
  -2   0  -6   75.02    1.93
  -2   0  -6   76.85    1.96
  -2   0  -6   75.68    1.91
  -3   0  -6   -0.19    0.23
  -3   0  -6   -0.08    0.32
  -3   0  -6   -0.17    0.32
  -3   0  -6   -0.11    0.31
  -4   0  -6   75.01    1.93
  -4   0  -6   75.62    2.03
  -4   0  -6   73.38    2.01
  -4   0  -6   76.28    2.00
  -5   0  -6   -0.75    0.45
  -5   0  -6    0.42    0.44
  -5   0  -6   -0.04    0.47
  -5   0  -6    0.06    0.42
  -6   0  -6   38.00    1.38
  -6   0  -6   38.41    1.39
  -6   0  -6   39.23    1.46
  -7   0  -6   -0.05    0.69
  -7   0  -6    0.47    0.66
  -8   0  -6    4.06    0.85
  -8   0  -6    3.74    0.88
  -9   0  -6    0.01    0.88
 -10   0  -6    0.43    1.04
 -11  -1   6    0.30    1.10
 -11   1   6   -0.77    1.20
 -10  -1   6    1.89    0.96
 -10   1   6   -0.03    1.06
  -9  -1   6    5.90    0.97
  -9   1   6    5.45    1.02
  -8  -1   6    5.54    0.84
  -8   1   6    6.28    0.93
  -7  -1   6   66.39    2.08
   7   1  -6   69.18    1.79
  -7   1   6   67.03    2.09
  -6  -1   6    9.01    0.71
  -6   1   6   11.78    0.91
   6   1  -6   10.97    0.61
   5  -1  -6  427.65   10.18
  -5  -1   6  413.25   10.03
   5   1  -6  460.70    9.94
  -5   1   6  445.12   10.07
  -4  -1   6   10.00    0.59
   4  -1  -6   10.15    0.74
   4   1  -6    9.37    0.49
   4   1  -6   10.12    0.77
   4   1  -6    9.75    0.48
  -4   1   6   10.68    0.66
  -3  -1   6  172.12    3.98
   3  -1  -6  170.21    4.12
   3  -1  -6  169.06    4.03
   3   1  -6  170.13    4.19
   3   1  -6  169.31    3.98
   3   1  -6  169.83    3.96
  -3   1   6  171.50    4.01
  -2  -1   6   72.65    1.67
   2  -1  -6   69.58    1.83
   2  -1  -6   70.15    1.76
   2   1  -6   68.77    1.71
  -2   1   6   69.06    1.71
   2   1  -6   68.19    1.90
   2   1  -6   67.03    1.74
   1  -1  -6   62.72    1.59
   1   1  -6   58.47    1.68
  -1   1   6   64.13    1.53
   1   1  -6   62.10    1.56
   1   1  -6   64.04    1.62
   0  -1  -6  143.16    3.35
   0  -1  -6  139.66    3.39
   0  -1  -6  143.72    3.29
   0   1  -6  141.36    3.40
   0   1  -6  142.85    3.35
   0   1   6  143.27    3.30
   0   1  -6  138.67    3.37
  -1  -1  -6  127.78    3.07
  -1  -1  -6  128.00    3.03
  -1  -1  -6  130.21    3.12
  -1   1  -6  130.34    3.11
  -1   1  -6  129.67    3.14
  -1   1  -6  127.89    3.08
  -2  -1  -6   14.20    0.67
  -2  -1  -6   14.46    0.61
  -2  -1  -6   14.44    0.56
  -2  -1  -6   14.56    0.60
  -2   1  -6   14.31    0.64
  -2   1  -6   15.39    0.48
  -2   1  -6   14.89    0.67
  -2   1  -6   14.88    0.70
  -3  -1  -6   13.87    0.61
  -3  -1  -6   14.76    0.66
  -3  -1  -6   14.77    0.66
  -3  -1  -6   15.14    0.73
  -3   1  -6   14.73    0.71
  -3   1  -6   14.61    0.57
  -3   1  -6   14.55    0.75
  -3   1  -6   13.58    0.75
  -4  -1  -6   30.58    1.09
  -4  -1  -6   31.51    1.04
  -4  -1  -6   30.78    1.02
  -4  -1  -6   30.77    1.04
  -4   1  -6   31.55    1.12
  -4   1  -6   31.16    1.13
  -4   1  -6   30.25    1.00
  -4   1  -6   30.67    1.13
  -5  -1  -6    9.22    0.75
  -5  -1  -6    9.52    0.64
  -5  -1  -6    8.18    0.62
  -5  -1  -6    8.18    0.61
  -5   1  -6    7.41    0.69
  -5   1  -6    8.40    0.61
  -5   1  -6    7.75    0.66
  -6  -1  -6    8.11    0.69
  -6  -1  -6    7.80    0.69
  -6  -1  -6    7.66    0.69
  -6   1  -6    6.35    0.76
  -6   1  -6    8.17    0.72
  -6   1  -6    8.91    0.73
  -7  -1  -6   35.97    1.49
  -7  -1  -6   38.21    1.47
  -7   1  -6   37.93    1.54
  -7   1  -6   37.21    1.62
  -8  -1  -6    9.88    0.95
  -8   1  -6    9.60    0.99
  -8   1  -6    9.91    1.05
  -9  -1  -6    1.45    0.89
  -9   1  -6    0.73    0.99
  -9   1  -6    1.54    0.92
 -11  -2   6    6.50    1.22
 -11   2   6    8.70    1.45
 -10  -2   6    8.37    1.13
 -10   2   6   10.52    1.32
  -9  -2   6   11.92    1.10
  -9   2   6   13.27    1.26
  -8  -2   6    9.02    0.91
  -8   2   6   10.39    1.07
  -7  -2   6    1.34    0.63
  -7   2   6    1.43    0.71
  -6  -2   6   18.34    0.94
  -6   2   6   19.87    1.11
   6   2  -6   17.75    0.65
   5  -2  -6    0.65    0.50
  -5  -2   6    0.62    0.38
   5   2  -6    1.12    0.26
   5   2  -6    1.03    0.25
  -5   2   6    1.10    0.50
   4  -2  -6    4.89    0.53
  -4  -2   6    5.49    0.42
   4   2  -6    6.64    0.70
  -4   2   6    6.03    0.51
   3  -2  -6    0.40    0.33
  -3  -2   6    1.14    0.25
  -3   2   6    0.73    0.32
   3   2  -6    0.78    0.26
   3   2  -6    0.41    0.21
   3   2  -6    1.18    0.44
   2  -2  -6   24.57    0.81
   2  -2  -6   23.81    0.83
  -2  -2   6   23.41    0.68
   2   2  -6   24.82    0.81
   2   2  -6   23.78    0.73
   2   2  -6   24.75    0.97
  -2   2   6   24.69    0.80
  -1  -2   6   51.32    1.27
   1  -2  -6   54.63    1.41
  -1   2   6   55.78    1.40
   1   2  -6   52.39    1.36
   1   2  -6   52.11    1.43
   1   2  -6   50.48    1.50
   0  -2  -6  160.56    3.77
   0  -2  -6  161.45    3.76
   0   2  -6  162.23    3.76
   0   2  -6  160.78    3.83
   0   2   6  155.35    3.76
   0   2  -6  157.63    3.80
  -1  -2  -6  168.78    3.98
  -1  -2  -6  166.97    3.99
  -1   2  -6  171.30    4.07
  -1   2  -6  170.47    4.00
   1   2   6  167.62    4.00
  -1   2  -6  170.62    4.04
  -2  -2  -6  346.13    7.99
  -2  -2  -6  347.40    7.98
  -2   2  -6  347.66    7.90
  -2   2  -6  354.59    8.04
  -2   2  -6  344.17    8.06
  -2   2  -6  350.78    8.09
  -3  -2  -6   24.29    0.81
  -3  -2  -6   24.22    0.86
  -3  -2  -6   24.41    0.87
  -3   2  -6   23.91    0.79
  -3   2  -6   24.31    0.98
  -3   2  -6   24.77    1.02
  -3   2  -6   23.86    0.95
  -4  -2  -6   49.83    1.50
  -4  -2  -6   50.91    1.42
  -4  -2  -6   51.79    1.45
  -4   2  -6   50.99    1.44
  -4   2  -6   51.38    1.57
  -4   2  -6   50.30    1.58
  -4   2  -6   54.59    1.62
  -5  -2  -6   37.77    1.22
  -5  -2  -6   38.71    1.23
  -5  -2  -6   36.47    1.28
  -5   2  -6   38.21    1.30
  -5   2  -6   38.08    1.45
  -5   2  -6   37.77    1.41
  -6  -2  -6    6.44    0.62
  -6  -2  -6    7.01    0.65
  -6  -2  -6    7.59    0.73
  -6   2  -6    7.87    0.74
  -6   2  -6    8.20    0.84
  -6   2  -6    6.11    0.74
  -7  -2  -6    6.96    0.83
  -7   2  -6    8.78    0.99
  -7   2  -6    8.31    0.86
  -8  -2  -6    3.26    0.85
  -8   2  -6    6.11    1.06
  -8   2  -6    6.50    0.94
  -9  -2  -6    1.78    0.96
  -9   2  -6    2.85    1.10
  -9   2  -6    1.30    0.98
 -11  -3   6   -0.31    1.07
 -11   3   6    0.25    1.31
 -10  -3   6   10.54    1.17
 -10   3   6   11.13    1.39
  -9  -3   6    0.86    0.83
  -9   3   6    0.66    1.06
  -8  -3   6    5.00    0.83
  -8   3   6    8.36    1.05
  -7  -3   6   13.16    1.03
  -7   3   6   13.27    1.02
  -6  -3   6   12.79    0.89
   6  -3  -6   12.98    1.05
  -6   3   6   14.36    0.99
   5  -3  -6   72.49    2.06
  -5  -3   6   73.95    1.96
  -5   3   6   72.47    2.08
   5   3  -6   77.64    2.33
   5   3  -6   69.82    1.74
   5   3  -6   70.21    1.82
   4  -3  -6   17.13    0.79
  -4  -3   6   16.50    0.72
   4   3  -6   16.34    1.03
   4   3  -6   15.45    0.55
   4   3  -6   16.93    0.69
  -4   3   6   16.67    0.87
  -3  -3   6   17.70    0.66
   3  -3  -6   16.63    0.71
   3   3  -6   17.50    0.72
  -3   3   6   15.36    0.78
   3   3  -6   17.12    0.95
   3   3  -6   18.02    0.59
  -2  -3   6   35.79    1.00
  -2   3   6   35.18    1.14
   2   3  -6   36.46    1.01
   2   3  -6   39.05    1.29
   2   3  -6   38.06    1.13
   1  -3  -6    4.60    0.40
  -1  -3   6    6.12    0.38
   1   3  -6    5.72    0.43
   1   3  -6    5.78    0.55
   1   3  -6    5.80    0.48
  -1   3   6    6.17    0.47
   1   3  -6    6.16    0.47
   0  -3   6  128.72    3.24
   0  -3  -6  151.75    3.41
   0  -3  -6  134.64    3.34
   0   3   6  138.23    3.39
   0   3  -6  141.92    3.28
   0   3  -6  137.79    3.26
   0   3  -6  141.02    3.39
   0   3  -6  143.01    3.45
   0   3  -6  141.80    3.34
  -1  -3  -6    2.84    0.39
  -1  -3  -6    1.96    0.33
  -1   3  -6    2.19    0.35
   1   3   6    1.37    0.37
  -1   3  -6    2.69    0.43
  -1   3  -6    2.00    0.37
  -1   3  -6    2.38    0.37
  -1   3  -6    2.10    0.26
  -2  -3  -6  147.81    3.55
  -2  -3  -6  148.23    3.62
  -2   3  -6  150.67    3.63
  -2   3  -6  152.79    3.72
  -2   3  -6  147.04    3.49
  -2   3  -6  149.75    3.66
  -3  -3  -6    1.72    0.41
  -3  -3  -6    2.04    0.35
  -3   3  -6    1.17    0.49
  -3   3  -6    1.71    0.48
  -3   3  -6    2.09    0.37
  -4  -3  -6    2.57    0.41
  -4  -3  -6    1.80    0.46
  -4   3  -6    1.64    0.56
  -4   3  -6    2.44    0.46
  -4   3  -6    2.50    0.56
  -5  -3  -6    1.30    0.52
  -5  -3  -6    1.22    0.44
  -5  -3  -6   -0.03    0.58
  -5   3  -6    0.52    0.61
  -5   3  -6    0.69    0.52
  -5   3  -6    0.50    0.63
  -6  -3  -6    0.62    0.60
  -6   3  -6    0.01    0.60
  -6   3  -6   -0.03    0.66
  -6   3  -6   -0.94    0.70
  -7  -3  -6   13.08    1.01
  -7   3  -6   13.55    1.03
  -7   3  -6   11.56    0.98
  -7   3  -6   12.20    1.14
  -8  -3  -6   -1.04    0.78
  -8   3  -6   -0.43    1.02
  -8   3  -6   -0.32    0.88
  -9  -3  -6    6.73    1.06
  -9   3  -6    6.47    1.13
  -9   3  -6    7.82    1.31
 -11  -4   6    9.85    1.32
 -11   4   6   11.95    1.64
 -10  -4   6    5.80    1.11
 -10   4   6    8.60    1.44
  -9  -4   6    7.59    1.03
  -9   4   6    6.05    1.24
  -8  -4   6   11.00    0.99
  -8   4   6   11.37    1.22
  -7  -4   6    4.40    0.73
   7  -4  -6    5.31    0.88
  -7   4   6    5.33    0.95
  -6  -4   6   20.47    1.04
   6  -4  -6   18.47    1.12
  -6   4   6   21.48    1.31
   5  -4  -6    2.27    0.52
  -5  -4   6    2.89    0.51
   5   4  -6    1.67    0.78
   5   4  -6    2.00    0.38
  -5   4   6    2.30    0.65
  -4  -4   6   39.07    1.20
   4  -4  -6   38.54    1.16
   4   4  -6   35.81    1.02
   4   4  -6   37.41    1.19
   4   4  -6   38.67    1.55
  -4   4   6   38.42    1.38
  -3  -4   6    4.77    0.41
  -3   4   6    4.47    0.55
   3   4  -6    5.98    0.50
   3   4  -6    4.35    0.34
   3   4  -6    4.89    0.67
  -2  -4   6   73.27    1.87
  -2   4   6   71.67    2.03
   2   4  -6   72.24    1.98
   2   4  -6   75.13    2.12
   2   4  -6   74.77    1.85
   1  -4  -6   52.34    1.50
  -1  -4   6   45.97    1.35
   1   4  -6   49.70    1.51
   1   4  -6   50.38    1.55
   1   4  -6   50.31    1.44
   1   4  -6   52.09    1.38
  -1   4   6   50.68    1.52
   1   4  -6   48.86    1.40
   0  -4   6   72.94    1.94
   0  -4  -6   77.88    2.03
   0  -4  -6   77.83    2.11
   0   4  -6   80.53    2.02
   0   4  -6   80.05    2.15
   0   4  -6   77.24    2.06
   0   4  -6   79.29    1.98
   0   4   6   77.49    2.11
  -1  -4  -6  135.82    3.39
  -1  -4  -6  136.02    3.30
  -1   4  -6  135.19    3.36
   1   4   6  130.79    3.40
  -1   4  -6  137.01    3.24
  -1   4  -6  137.47    3.34
  -1   4  -6  140.39    3.47
  -2  -4  -6   10.39    0.74
  -2  -4  -6   11.47    0.65
  -2   4  -6   11.60    0.91
  -2   4  -6   10.30    0.64
  -2   4  -6   10.60    0.78
   2   4   6   10.11    0.78
  -3  -4  -6   38.14    1.32
  -3  -4  -6   39.74    1.17
  -3   4  -6   38.02    1.36
  -3   4  -6   39.25    1.22
  -3   4  -6   38.53    1.49
  -4  -4  -6   15.52    0.77
  -4  -4  -6   15.58    0.93
  -4   4  -6   14.53    1.12
  -4   4  -6   14.65    1.04
  -4   4  -6   14.73    0.89
  -5  -4  -6   14.78    1.04
  -5   4  -6   16.27    1.27
  -5   4  -6   17.60    1.23
  -5   4  -6   17.01    1.01
  -6  -4  -6   53.20    1.86
  -6   4  -6   56.04    2.02
  -6   4  -6   54.96    1.83
  -6   4  -6   52.00    1.98
  -7  -4  -6   26.14    1.46
  -7   4  -6   23.49    1.48
  -7   4  -6   25.16    1.66
  -7   4  -6   22.97    1.56
  -8  -4  -6    3.76    0.92
  -8   4  -6    0.93    0.93
  -8   4  -6    2.44    1.15
  -9  -4  -6   -0.41    0.99
  -9   4  -6   -0.32    1.22
  -9   4  -6   -0.21    1.06
 -10  -5   6    0.84    1.06
 -10   5   6   -0.89    1.36
  -9  -5   6   -0.95    0.91
  -9   5   6   -0.49    1.24
  -8  -5   6    2.66    0.86
  -8   5   6    2.61    1.18
  -7  -5   6   -0.14    0.67
  -7   5   6   -1.95    0.92
  -6  -5   6   79.53    2.33
  -6   5   6   83.66    2.57
   6   5  -6   82.87    2.78
  -5  -5   6    0.08    0.46
   5   5  -6    2.21    0.84
   5   5  -6    0.46    0.42
  -5   5   6    0.26    0.72
  -4  -5   6  136.89    3.43
  -4   5   6  142.95    3.62
   4   5  -6  139.42    3.72
   4   5  -6  132.29    3.42
  -3  -5   6    4.86    0.49
   3   5  -6    4.84    0.73
   3   5  -6    5.31    0.57
  -3   5   6    3.97    0.65
  -2  -5   6   38.03    1.20
  -2   5   6   37.96    1.43
   2   5  -6   38.57    1.42
   2   5  -6   37.49    1.34
   1  -5  -6    1.20    0.49
  -1  -5   6    0.34    0.34
   1   5  -6    0.34    0.41
   1   5  -6    0.64    0.41
   1   5  -6    0.36    0.47
  -1   5   6    0.24    0.49
   1   5  -6    0.03    0.45
   0  -5   6    0.53    0.35
   0  -5  -6    0.77    0.47
   0   5  -6    0.66    0.42
   0   5   6    0.68    0.48
   0   5  -6    0.71    0.50
   0   5  -6    1.22    0.42
  -1  -5  -6    2.69    0.52
  -1  -5  -6    3.71    0.45
  -1   5  -6    2.39    0.47
  -1   5  -6    3.08    0.58
  -1   5  -6    2.40    0.50
   1   5   6    2.40    0.53
  -2  -5  -6   48.29    1.45
  -2  -5  -6   50.45    1.61
  -2   5  -6   49.40    1.59
  -2   5  -6   48.66    1.48
  -2   5  -6   53.13    1.76
   2   5   6   49.84    1.68
  -3  -5  -6   12.67    0.94
  -3  -5  -6   13.33    0.76
  -3   5  -6   13.39    0.95
  -3   5  -6   12.72    0.96
  -3   5  -6   12.50    0.87
  -4  -5  -6   12.23    0.71
  -4  -5  -6    9.17    0.76
  -4   5  -6    8.10    0.82
  -4   5  -6    9.40    0.76
  -4   5  -6    5.93    0.83
  -5  -5  -6    2.26    0.66
  -5   5  -6    1.25    0.81
  -5   5  -6    1.75    0.76
  -5   5  -6    1.20    0.69
  -6  -5  -6    5.68    0.83
  -6   5  -6    5.36    1.00
  -6   5  -6    5.54    0.97
  -6   5  -6    5.86    0.85
  -7  -5  -6    0.46    0.81
  -7   5  -6    0.78    1.04
  -7   5  -6    1.33    0.89
  -7   5  -6    0.68    0.94
  -8  -5  -6   22.14    1.63
  -8   5  -6   18.11    1.36
  -8   5  -6   19.92    1.59
 -10  -6   6    0.85    1.05
 -10   6   6   -0.32    1.51
  -9  -6   6   -0.76    0.91
  -9   6   6   -1.65    1.30
  -8  -6   6    0.73    0.80
  -8   6   6   -0.69    1.18
  -7  -6   6    3.86    0.83
   7   6  -6    5.49    1.33
  -7   6   6    6.03    1.21
  -6  -6   6   19.41    1.18
   6   6  -6   23.96    1.75
  -6   6   6   19.46    1.37
  -5  -6   6    1.14    0.57
   5   6  -6    0.50    0.84
   5   6  -6    1.10    0.55
  -5   6   6    1.27    0.85
  -4  -6   6   37.86    1.37
  -4   6   6   39.47    1.66
   4   6  -6   35.97    1.67
   4   6  -6   35.91    1.40
  -3  -6   6   11.77    0.83
   3   6  -6   11.49    0.98
   3   6  -6   13.27    1.01
  -3   6   6   12.53    1.01
  -2  -6   6    5.08    0.55
   2   6  -6    2.75    0.63
   2   6  -6    4.05    0.70
  -2   6   6    4.18    0.74
   2   6  -6    4.09    0.60
   1  -6  -6    2.60    0.61
  -1  -6   6    2.49    0.47
   1   6  -6    3.31    0.62
   1   6  -6    2.30    0.55
   1   6  -6    2.79    0.62
   1   6  -6    2.71    0.53
  -1   6   6    2.47    0.66
   0  -6   6    5.55    0.58
   0  -6  -6    7.06    0.73
   0   6  -6    6.85    0.66
   0   6  -6    6.45    0.61
   0   6   6    5.77    0.74
   0   6  -6    7.55    0.77
  -1  -6  -6  125.07    3.05
  -1  -6  -6  120.56    3.21
   1   6   6  119.26    3.26
  -1   6  -6  120.32    3.29
  -1   6  -6  118.88    3.10
  -1   6  -6  120.24    3.13
  -2  -6  -6    5.02    0.53
  -2  -6  -6    3.53    0.65
  -2   6  -6    4.69    0.75
   2   6   6    4.60    0.75
  -2   6  -6    4.56    0.66
  -2   6  -6    5.25    0.66
  -3  -6  -6   14.26    0.83
  -3  -6  -6   14.35    1.08
  -3   6  -6   15.68    1.30
  -3   6  -6   14.43    1.05
   3   6   6   11.78    0.97
  -3   6  -6   13.92    0.96
  -4  -6  -6   14.59    1.11
  -4   6  -6   15.01    1.15
  -4   6  -6   12.08    0.98
  -4   6  -6   14.47    1.13
  -5  -6  -6   13.75    1.06
  -5   6  -6   16.98    1.25
  -5   6  -6   15.24    1.18
  -5   6  -6   15.46    1.09
  -6  -6  -6    7.95    0.99
  -6   6  -6    8.53    1.17
  -6   6  -6    8.67    1.14
  -6   6  -6    8.69    1.03
  -7  -6  -6    1.26    0.90
  -7   6  -6    0.14    0.96
  -7   6  -6   -0.39    1.12
  -7   6  -6   -0.54    1.03
  -8  -6  -6    1.08    0.99
  -8   6  -6    0.40    1.27
  -8   6  -6    2.56    1.11
  -9  -7   6    1.46    1.03
   9   7  -6    0.04    1.62
  -9   7   6   -1.77    1.51
  -8  -7   6    7.82    1.07
   8   7  -6    8.67    1.66
  -8   7   6    7.99    1.52
  -7  -7   6    0.42    0.81
   7   7  -6   -0.94    1.25
  -7   7   6   -1.75    1.15
  -6  -7   6   26.85    1.42
  -6   7   6   26.88    1.98
   6   7  -6   31.04    2.00
  -5  -7   6    0.47    0.63
   5   7  -6   -0.42    0.94
   5   7  -6    0.53    0.63
  -5   7   6   -0.04    0.97
  -4  -7   6   34.63    1.43
   4   7  -6   34.52    1.73
   4   7  -6   34.66    1.54
  -4   7   6   35.03    1.76
  -3  -7   6    3.41    0.63
   3   7  -6    4.84    0.85
  -3   7   6    5.05    0.94
   3   7  -6    4.21    0.71
   3   7  -6    4.15    0.77
  -2  -7   6   18.18    1.04
   2   7  -6   17.33    1.19
  -2   7   6   17.22    1.18
   2   7  -6   18.30    1.16
   2   7  -6   17.53    1.27
   1  -7  -6   18.20    1.19
   1   7  -6   18.77    1.04
  -1   7   6   16.38    1.29
   1   7  -6   17.15    1.16
   1   7  -6   15.79    1.09
   1   7  -6   18.68    1.32
   0  -7  -6  117.37    3.31
   0   7   6  120.44    3.40
   0   7  -6  123.95    3.41
   0   7  -6  122.62    3.18
   0   7  -6  126.42    3.25
  -1  -7  -6    2.69    0.68
  -1  -7  -6    2.67    0.57
  -1   7  -6    2.86    0.63
  -1   7  -6    1.81    0.74
   1   7   6    3.80    0.78
  -1   7  -6    2.42    0.69
  -2  -7  -6    2.06    0.67
  -2  -7  -6    2.76    0.56
   2   7   6    1.65    0.73
  -2   7  -6    3.61    0.75
  -2   7  -6    3.40    0.82
  -2   7  -6    2.37    0.69
  -3  -7  -6    6.16    0.82
  -3   7  -6    4.75    0.93
  -3   7  -6    7.23    0.84
   3   7   6    8.01    0.99
  -3   7  -6    6.98    0.85
  -4  -7  -6   13.68    1.06
  -4   7  -6   15.59    1.13
   4   7   6   13.93    1.20
  -4   7  -6   13.22    1.23
  -4   7  -6   14.94    1.08
  -5  -7  -6    0.32    0.78
  -5   7  -6   -0.15    0.99
  -5   7  -6   -1.06    0.87
  -5   7  -6    1.28    0.89
  -6  -7  -6    8.00    1.06
  -6   7  -6    8.77    1.21
  -6   7  -6    8.44    1.28
  -6   7  -6    8.71    1.15
  -7  -7  -6    1.57    0.96
  -7   7  -6    0.47    1.18
  -7   7  -6    0.19    1.09
  -7   7  -6   -0.18    1.20
  -8  -8   6    6.84    1.71
  -8   8   6    7.62    1.68
   8   8  -6    6.43    1.71
  -7  -8   6   10.87    1.23
  -7   8   6   12.03    1.61
   7   8  -6   11.30    1.65
  -6  -8   6    9.35    1.03
   6   8  -6   10.44    1.46
  -6   8   6   14.81    1.61
  -5  -8   6    1.10    0.93
   5   8  -6    3.71    1.10
  -5   8   6    1.78    1.16
   4   8  -6   13.94    1.25
  -4   8   6   13.82    1.32
   4   8  -6   11.40    1.03
   4   8  -6   11.89    1.07
  -3   8   6    8.95    1.18
   3   8  -6    7.41    0.94
   3   8  -6    6.27    0.97
   3   8  -6    6.45    0.95
   2   8  -6    6.47    0.89
   2   8  -6    6.59    0.89
  -2   8   6    6.91    1.05
   2   8  -6    6.44    0.94
   1   8  -6   22.20    1.35
   1   8  -6   22.96    1.21
  -1   8   6   23.59    1.62
   1   8  -6   21.90    1.54
   0  -8  -6   15.78    1.12
   0   8   6   14.41    1.21
   0   8  -6   16.03    1.25
   0   8  -6   15.00    1.12
   0   8  -6   15.85    1.21
  -1  -8  -6   15.92    1.13
  -1  -8  -6   18.69    1.10
   1   8   6   16.08    1.24
  -1   8  -6   15.96    1.23
  -1   8  -6   15.64    1.16
  -1   8  -6   17.97    1.16
  -2  -8  -6   31.73    1.32
  -2  -8  -6   30.42    1.57
   2   8   6   28.94    1.65
  -2   8  -6   28.18    1.55
  -2   8  -6   26.70    1.47
  -2   8  -6   28.27    1.75
  -3  -8  -6    5.26    0.89
   3   8   6    4.94    1.02
  -3   8  -6    5.76    0.91
  -3   8  -6    4.83    1.05
  -3   8  -6    5.49    0.96
  -4  -8  -6   15.04    1.19
  -4   8  -6   14.65    1.23
  -4   8  -6   15.51    1.40
   4   8   6   15.20    1.36
  -4   8  -6   12.64    1.18
  -5  -8  -6    4.10    0.98
  -5   8  -6    1.96    1.19
  -5   8  -6    3.34    1.08
  -5   8  -6    2.84    1.05
   5   8   6    4.98    1.17
  -6  -8  -6   -0.08    0.98
   6   8   6   -0.67    1.08
  -6   8  -6    0.33    1.14
  -6   8  -6   -1.87    1.12
  -6   8  -6   -0.84    1.19
  -7  -8  -6    3.52    1.15
  -7   8  -6    2.06    1.32
  -7   8  -6    1.01    1.33
  -7   8  -6    0.32    1.24
  -7   9   6    2.66    1.62
   7   9  -6    2.85    1.55
  -6   9   6    5.23    1.53
   6   9  -6    5.12    1.39
   5   9  -6   16.39    1.39
   5   9  -6   20.10    1.61
  -5   9   6   20.63    1.78
   4   9  -6   17.24    1.36
  -4   9   6   20.36    1.69
   4   9  -6   18.86    1.47
   4   9  -6   17.57    1.31
   3   9  -6    3.17    0.95
   3   9  -6    3.58    0.98
  -3   9   6    3.55    1.20
  -2   9   6    6.21    1.21
   2   9  -6    7.54    1.08
   2   9  -6    6.53    1.01
   1   9  -6    4.94    0.97
  -1   9   6    5.15    1.14
   1   9  -6    4.24    0.79
   1   9  -6    5.70    1.04
   0  -9  -6    4.10    0.95
   0   9  -6    2.86    1.00
   0   9  -6    3.44    0.77
   0   9   6    3.33    1.02
   0   9  -6    2.66    0.93
  -1  -9  -6    1.39    0.70
  -1  -9  -6   -0.25    0.80
  -1   9  -6   -0.58    0.89
  -1   9  -6    0.66    0.74
   1   9   6    0.42    0.98
  -1   9  -6   -0.05    0.96
  -2  -9  -6    7.15    1.05
  -2   9  -6    5.12    1.15
   2   9   6    7.11    1.17
  -2   9  -6    6.83    0.97
  -2   9  -6    8.00    1.11
  -3  -9  -6    2.37    0.92
  -3   9  -6    3.51    1.05
  -3   9  -6    3.66    1.17
  -3   9  -6    1.72    0.91
   3   9   6    1.47    1.04
  -4  -9  -6    5.11    1.05
  -4   9  -6    4.59    1.09
  -4   9  -6    5.23    1.16
   4   9   6    4.61    1.20
  -4   9  -6    4.45    1.32
  -5  -9  -6    6.32    1.13
  -5   9  -6    6.40    1.30
   5   9   6    7.74    1.37
  -5   9  -6    8.57    1.29
  -5   9  -6    5.71    1.39
  -6  -9  -6    2.54    1.14
  -6   9  -6    2.85    1.40
   6   9   6    3.84    1.73
  -6   9  -6    0.80    1.28
  -6   9  -6    4.96    1.31
  -6  10   6    8.96    1.84
   6  10  -6    6.89    1.38
  -5  10   6    0.33    1.47
   5  10  -6    0.76    1.18
  -4  10   6    8.18    1.58
   4  10  -6    6.63    1.19
   4  10  -6    8.97    1.30
   3  10  -6    0.73    1.07
  -3  10   6    1.33    1.38
   3  10  -6    2.35    1.09
   2  10  -6    2.54    1.08
   2  10  -6    0.70    1.08
  -2  10   6    2.02    1.25
   1  10  -6    4.70    1.10
   1  10  -6    3.17    1.11
  -1  10   6    2.22    1.25
   0 -10  -6    9.48    1.20
   0  10   6    8.79    1.39
   0  10  -6    9.64    1.22
   0  10  -6    9.15    1.33
  -1 -10  -6   18.96    1.45
  -1  10  -6   18.11    1.59
   1  10   6   18.64    1.62
  -1  10  -6   16.97    1.21
  -1  10  -6   18.77    1.47
  -2 -10  -6   13.74    1.31
  -2  10  -6    8.93    1.11
  -2  10  -6   10.39    1.43
  -2  10  -6   13.43    1.36
   2  10   6   11.74    1.43
  -3 -10  -6    1.56    1.03
  -3  10  -6    0.67    1.27
  -3  10  -6    1.51    1.00
  -3  10  -6    0.93    1.17
   3  10   6   -0.01    1.17
  -4 -10  -6   -0.88    1.03
   4  10   6    0.35    1.22
  -4  10  -6    0.17    1.23
  -4  10  -6   -1.05    1.29
  -4  10  -6   -0.01    1.06
   4  11  -6    1.04    1.27
  -4  11   6    0.10    1.56
   4  11  -6   -0.60    1.15
   3  11  -6    3.62    1.29
  -3  11   6    4.85    1.58
   3  11  -6    5.78    1.35
   2  11  -6    4.19    1.27
  -2  11   6    8.20    1.61
   2  11  -6    5.21    1.33
  -1  11   6    9.17    1.55
   1  11  -6    5.36    1.36
   1  11  -6    8.93    1.38
   0 -11  -6   -0.58    1.05
   0  11  -6    1.96    1.21
   0  11   6    2.74    1.37
   0  11  -6    2.97    1.35
  -1 -11  -6   -0.37    1.05
  -1  11  -6    1.29    1.23
  -1  11  -6    0.47    1.30
   1  11   6    0.93    1.30
  -2 -11  -6    7.81    1.28
  -2  11  -6    8.17    1.39
   2  11   6   12.25    1.62
  -2  11  -6    7.21    1.12
  -2  11  -6    7.02    1.54
  -3 -11  -6    2.31    1.14
  -3  11  -6    3.51    1.37
   3  11   6    1.93    1.42
  -3  11  -6    3.88    1.14
 -11   0   7   35.60    2.06
 -10   0   7    0.52    1.06
  -9   0   7   41.14    1.93
  -8   0   7   -0.59    0.74
  -7   0   7    1.89    0.68
   6   0  -7   -0.56    0.37
   6   0  -7    0.96    0.71
  -6   0   7   -0.02    0.50
   5   0  -7    3.22    0.63
  -5   0   7    2.08    0.46
   5   0  -7    3.67    0.40
   4   0  -7   -0.02    0.45
  -4   0   7    0.70    0.33
   4   0  -7    0.47    0.30
   3   0  -7  769.13   17.52
   3   0  -7  769.05   17.34
  -3   0   7  772.72   17.32
   3   0  -7  758.01   17.35
  -2   0   7    0.48    0.22
   2   0  -7    0.22    0.25
   2   0  -7    0.36    0.25
   2   0  -7    0.24    0.34
   1   0  -7   10.24    0.52
  -1   0   7   11.53    0.39
   1   0  -7   10.26    0.56
   0   0  -7    0.34    0.27
   0   0  -7    0.23    0.23
  -1   0  -7  170.10    4.01
  -1   0  -7  172.51    4.07
  -1   0  -7  169.17    4.03
  -1   0  -7  167.82    3.88
  -2   0  -7    0.43    0.34
  -2   0  -7    0.34    0.29
  -2   0  -7    0.01    0.19
  -2   0  -7    0.62    0.34
  -3   0  -7    0.90    0.28
  -3   0  -7    0.24    0.39
  -3   0  -7    0.04    0.38
  -3   0  -7    0.97    0.36
  -4   0  -7   -0.19    0.32
  -4   0  -7    0.00    0.43
  -4   0  -7    0.16    0.44
  -4   0  -7    0.53    0.41
  -5   0  -7    0.58    0.45
  -5   0  -7    1.10    0.57
  -5   0  -7    0.31    0.53
  -5   0  -7    0.86    0.52
  -6   0  -7    0.21    0.63
  -6   0  -7   -1.21    0.58
  -6   0  -7   -0.39    0.53
  -7   0  -7   -0.43    0.71
  -7   0  -7   -0.15    0.65
  -8   0  -7   -0.31    0.77
  -8   0  -7   -0.80    0.81
  -9   0  -7   60.56    2.24
 -11  -1   7    5.45    1.20
 -11   1   7    7.18    1.34
 -10  -1   7   55.86    2.27
 -10   1   7   63.24    2.44
  -9  -1   7    4.54    0.94
  -9   1   7    6.03    1.05
  -8  -1   7   17.44    1.27
  -8   1   7   20.12    1.38
  -7  -1   7   38.70    1.53
  -7   1   7   43.90    1.64
   7   1  -7   42.61    1.28
   6  -1  -7   16.10    1.18
  -6  -1   7   14.73    0.94
   6   1  -7   16.52    0.76
   6   1  -7   15.93    1.21
  -6   1   7   19.00    1.06
  -5  -1   7    6.58    0.56
   5  -1  -7    5.87    0.71
   5   1  -7    6.16    0.44
  -5   1   7    6.53    0.60
   5   1  -7    7.20    0.78
  -4  -1   7    2.61    0.37
   4  -1  -7    1.54    0.36
   4  -1  -7    1.35    0.48
  -4   1   7    2.29    0.41
   4   1  -7    2.26    0.31
   4   1  -7    2.35    0.55
   4   1  -7    1.71    0.29
   3  -1  -7   19.26    0.86
   3  -1  -7   18.48    0.74
  -3  -1   7   19.07    0.67
   3   1  -7   20.17    0.94
  -3   1   7   19.29    0.74
   3   1  -7   20.30    0.70
   3   1  -7   18.53    0.72
   2  -1  -7    7.83    0.57
  -2  -1   7    8.03    0.37
   2  -1  -7    7.12    0.52
   2   1  -7    7.42    0.59
  -2   1   7    7.17    0.44
   2   1  -7    7.72    0.47
   2   1  -7    7.21    0.49
   1  -1  -7   16.42    0.66
   1   1  -7   17.88    0.69
  -1   1   7   17.16    0.57
   1   1  -7   18.10    0.64
   0  -1  -7    6.14    0.37
   0  -1  -7    6.20    0.42
   0  -1  -7    5.11    0.40
   0   1  -7    6.67    0.53
   0   1   7    5.80    0.37
   0   1  -7    6.12    0.40
  -1  -1  -7  115.87    2.78
  -1  -1  -7  116.64    2.84
  -1  -1  -7  113.92    2.71
  -1   1  -7  113.81    2.82
  -1   1  -7  115.96    2.79
   1   1   7  110.43    2.72
  -1   1  -7  114.30    2.85
  -2  -1  -7  167.79    3.98
  -2  -1  -7  168.55    3.92
  -2  -1  -7  164.62    3.86
  -2  -1  -7  163.45    3.90
  -2   1  -7  165.58    4.00
  -2   1  -7  161.85    3.77
  -2   1  -7  166.36    3.94
  -2   1  -7  159.49    3.96
  -3  -1  -7    8.48    0.54
  -3  -1  -7    8.78    0.70
  -3  -1  -7    8.27    0.63
  -3  -1  -7    7.73    0.54
  -3   1  -7    8.39    0.61
  -3   1  -7    8.57    0.57
  -3   1  -7    8.77    0.47
  -3   1  -7    7.04    0.60
  -4  -1  -7    0.87    0.38
  -4  -1  -7    0.68    0.42
  -4  -1  -7    1.33    0.46
  -4  -1  -7    1.63    0.45
  -4   1  -7    0.91    0.50
  -4   1  -7    1.13    0.36
  -4   1  -7    1.34    0.46
  -4   1  -7    1.22    0.50
  -5  -1  -7   57.60    1.72
  -5  -1  -7   54.62    1.66
  -5  -1  -7   58.71    1.73
  -5  -1  -7   56.43    1.70
  -5   1  -7   57.63    1.79
  -5   1  -7   55.59    1.78
  -5   1  -7   56.76    1.64
  -5   1  -7   54.97    1.79
  -6  -1  -7   66.03    1.95
  -6  -1  -7   65.29    1.95
  -6  -1  -7   67.73    1.98
  -6   1  -7   63.71    1.92
  -6   1  -7   65.06    2.01
  -6   1  -7   63.35    2.07
  -7  -1  -7   12.70    0.92
  -7  -1  -7   11.15    0.91
  -7   1  -7   10.38    1.01
  -7   1  -7   11.35    0.89
  -8  -1  -7    4.77    0.89
  -8   1  -7    6.00    0.90
  -8   1  -7    4.38    0.99
  -9  -1  -7    1.07    0.93
  -9   1  -7    0.95    1.04
  -9   1  -7   -0.81    0.90
 -11  -2   7    2.10    1.14
 -11   2   7    1.29    1.33
 -10  -2   7    1.29    0.98
 -10   2   7   -0.20    1.14
  -9  -2   7   24.36    1.51
  -9   2   7   24.42    1.68
  -8  -2   7    0.30    0.72
  -8   2   7    1.00    0.87
   7  -2  -7    6.37    0.96
  -7  -2   7    4.95    0.71
  -7   2   7    5.75    0.85
  -6  -2   7   18.77    0.99
   6  -2  -7   18.31    1.15
   6   2  -7   19.76    1.38
  -6   2   7   17.87    1.10
   6   2  -7   17.91    0.71
   5  -2  -7  172.03    4.34
  -5  -2   7  177.45    4.19
   5   2  -7  175.51    4.48
  -5   2   7  174.78    4.27
   5   2  -7  176.17    4.06
   5   2  -7  169.46    4.08
   4  -2  -7   50.72    1.56
  -4  -2   7   52.06    1.41
   4   2  -7   49.60    1.39
   4   2  -7   51.93    1.35
   4   2  -7   52.26    1.72
  -4   2   7   51.42    1.49
   3  -2  -7   12.22    0.70
  -3  -2   7   11.96    0.52
  -3   2   7   12.19    0.64
   3   2  -7   11.47    0.52
   3   2  -7   10.77    0.85
   3   2  -7   12.39    0.63
  -2  -2   7    0.54    0.18
   2  -2  -7    0.61    0.29
   2   2  -7    0.14    0.28
   2   2  -7    0.70    0.42
  -2   2   7    0.47    0.28
   2   2  -7    0.48    0.23
   1  -2  -7  143.02    3.37
   1   2  -7  135.95    3.48
  -1   2   7  141.17    3.33
   1   2  -7  141.77    3.41
   1   2  -7  138.02    3.32
   0  -2  -7   64.56    1.69
   0  -2  -7   68.36    1.68
   0   2  -7   64.26    1.76
   0   2  -7   63.71    1.68
   0   2   7   62.79    1.66
   0   2  -7   64.13    1.73
  -1  -2  -7   31.95    0.98
  -1  -2  -7   30.59    0.98
  -1   2  -7   32.63    1.01
  -1   2  -7   29.72    1.03
   1   2   7   31.12    0.98
  -1   2  -7   32.09    1.09
  -2  -2  -7   30.16    0.97
  -2  -2  -7   27.90    0.94
  -2   2  -7   28.54    1.04
  -2   2  -7   29.67    1.09
  -2   2  -7   30.43    1.02
  -2   2  -7   29.91    0.80
  -3  -2  -7    4.69    0.46
  -3  -2  -7    4.74    0.46
  -3  -2  -7    5.02    0.45
  -3   2  -7    4.63    0.55
  -3   2  -7    4.71    0.56
  -3   2  -7    5.67    0.39
  -3   2  -7    4.71    0.52
  -4  -2  -7    1.71    0.42
  -4  -2  -7    1.63    0.44
  -4  -2  -7    1.81    0.45
  -4   2  -7    0.83    0.53
  -4   2  -7    1.87    0.40
  -4   2  -7    1.58    0.51
  -4   2  -7    0.87    0.51
  -5  -2  -7   11.34    0.71
  -5  -2  -7   10.90    0.86
  -5  -2  -7   10.44    0.80
  -5   2  -7   10.15    0.82
  -5   2  -7   10.53    0.70
  -5   2  -7   10.93    0.86
  -6  -2  -7    0.71    0.57
  -6  -2  -7    0.81    0.55
  -6  -2  -7    1.24    0.59
  -6   2  -7    0.79    0.72
  -6   2  -7    1.38    0.69
  -6   2  -7    1.20    0.59
  -7  -2  -7   24.55    1.33
  -7   2  -7   25.01    1.56
  -7   2  -7   23.98    1.35
  -8  -2  -7    0.00    0.79
  -8   2  -7    1.47    0.98
  -8   2  -7    1.04    0.86
  -9  -2  -7    1.13    0.94
  -9   2  -7    1.93    0.99
  -9   2  -7    1.24    1.16
 -11  -3   7    1.33    1.09
 -11   3   7    0.43    1.35
 -10  -3   7    8.25    1.15
 -10   3   7    9.10    1.34
  -9  -3   7   37.36    1.77
  -9   3   7   35.09    2.01
   8  -3  -7    5.91    1.13
  -8  -3   7    4.75    0.83
  -8   3   7    6.53    1.02
  -7  -3   7    6.91    0.76
   7  -3  -7    9.11    0.98
  -7   3   7    9.61    0.99
  -6  -3   7    0.99    0.52
   6  -3  -7    0.78    0.64
   6   3  -7   -0.74    0.81
  -6   3   7    1.79    0.71
  -5  -3   7   39.92    1.23
   5  -3  -7   38.07    1.35
  -5   3   7   35.72    1.36
   5   3  -7   34.93    1.11
   5   3  -7   40.88    1.65
   5   3  -7   35.63    1.02
   4  -3  -7    8.88    0.69
  -4  -3   7    9.33    0.59
  -4   3   7    9.58    0.67
   4   3  -7    9.20    0.49
   4   3  -7    8.36    0.84
   4   3  -7    9.35    0.63
   3  -3  -7   16.83    0.72
  -3  -3   7   15.67    0.63
   3   3  -7   15.49    0.61
  -3   3   7   16.63    0.81
   3   3  -7   16.55    0.76
   3   3  -7   16.33    1.01
   2  -3  -7   14.22    0.73
  -2  -3   7   14.27    0.54
   2   3  -7   14.90    0.61
   2   3  -7   14.76    0.89
   2   3  -7   15.69    0.73
  -2   3   7   15.46    0.74
  -1  -3   7    3.63    0.29
   1  -3  -7    4.89    0.44
   1   3  -7    3.54    0.44
   1   3  -7    3.83    0.36
   1   3  -7    4.99    0.55
  -1   3   7    3.65    0.42
   1   3  -7    4.21    0.33
   0  -3  -7   23.62    0.88
   0  -3  -7   25.83    0.92
   0   3  -7   24.69    0.87
   0   3  -7   23.96    0.71
   0   3   7   24.24    0.90
   0   3  -7   25.26    0.97
   0   3  -7   24.09    0.93
  -1  -3  -7    4.80    0.43
  -1  -3  -7    4.01    0.46
   1   3   7    5.10    0.47
  -1   3  -7    4.42    0.28
  -1   3  -7    4.66    0.49
  -1   3  -7    3.70    0.28
  -1   3  -7    3.90    0.49
  -1   3  -7    4.77    0.45
  -2  -3  -7  130.36    3.23
  -2  -3  -7  127.35    3.16
  -2   3  -7  127.58    3.23
  -2   3  -7  132.80    3.25
  -2   3  -7  135.90    3.34
  -2   3  -7  128.32    3.06
  -2   3  -7  128.89    3.26
  -3  -3  -7  297.00    6.85
  -3  -3  -7  295.30    6.78
  -3   3  -7  290.04    6.95
  -3   3  -7  293.47    6.88
  -3   3  -7  292.82    6.92
  -3   3  -7  285.60    6.72
  -4  -3  -7   18.97    0.87
  -4  -3  -7   17.09    0.93
  -4   3  -7   17.14    1.10
  -4   3  -7   17.69    1.07
  -4   3  -7   15.47    0.82
  -5  -3  -7    5.25    0.57
  -5  -3  -7    5.37    0.65
  -5   3  -7    4.53    0.75
  -5   3  -7    5.47    0.60
  -5   3  -7    4.12    0.74
  -6  -3  -7    2.63    0.68
  -6   3  -7    2.68    0.81
  -6   3  -7    2.58    0.68
  -6   3  -7    2.99    0.82
  -7  -3  -7    0.69    0.75
  -7   3  -7    0.02    0.82
  -7   3  -7    1.06    0.91
  -7   3  -7    0.09    0.75
  -8  -3  -7    5.17    0.96
  -8   3  -7    4.21    1.10
  -8   3  -7    5.03    0.95
  -9  -3  -7   -1.16    0.95
  -9   3  -7    1.32    1.22
  -9   3  -7   -0.87    0.97
 -11  -4   7    3.45    1.18
 -11   4   7    0.62    1.46
 -10  -4   7    2.14    1.05
 -10   4   7    0.27    1.26
  -9  -4   7    0.72    0.86
  -9   4   7    0.76    1.18
  -8  -4   7    0.47    0.74
  -8   4   7   -0.17    1.00
  -7  -4   7    6.17    0.78
   7  -4  -7    7.47    0.92
   7   4  -7    7.21    1.20
  -7   4   7    7.29    1.02
  -6  -4   7   15.40    0.94
   6  -4  -7   14.72    1.05
   6   4  -7   13.32    1.20
  -6   4   7   11.94    1.00
  -5  -4   7    1.84    0.47
   5  -4  -7    1.91    0.53
   5   4  -7    0.96    0.38
   5   4  -7    1.04    0.76
  -5   4   7    0.61    0.62
  -4  -4   7  118.18    2.88
   4  -4  -7  115.75    2.87
   4   4  -7  114.22    2.89
  -4   4   7  117.06    3.03
   4   4  -7  116.29    3.19
   4   4  -7  110.69    2.75
  -3  -4   7  124.40    3.04
   3   4  -7  125.58    3.13
   3   4  -7  128.85    3.36
   3   4  -7  123.99    2.99
  -3   4   7  123.55    3.19
  -2  -4   7   22.62    0.78
   2   4  -7   22.56    0.79
  -2   4   7   22.64    0.99
   2   4  -7   22.31    0.98
   2   4  -7   22.71    1.11
   1  -4  -7  103.45    2.65
  -1  -4   7   94.77    2.51
   1   4  -7  108.16    2.72
   1   4  -7  105.10    2.55
  -1   4   7  103.65    2.69
   1   4  -7  105.79    2.58
   1   4  -7  105.59    2.76
   1   4  -7  102.75    2.64
   0  -4  -7   40.94    1.30
   0  -4  -7   37.39    1.21
   0   4   7   37.59    1.28
   0   4  -7   39.93    1.36
   0   4  -7   38.59    1.12
   0   4  -7   38.97    1.26
   0   4  -7   39.59    1.22
  -1  -4  -7    0.99    0.45
  -1  -4  -7    0.96    0.37
  -1   4  -7    0.96    0.40
  -1   4  -7    0.54    0.48
  -1   4  -7    0.23    0.31
  -1   4  -7    0.56    0.42
   1   4   7    1.23    0.44
  -2  -4  -7    3.24    0.52
  -2  -4  -7    3.84    0.45
  -2   4  -7    3.47    0.60
  -2   4  -7    4.01    0.41
   2   4   7    2.98    0.54
  -2   4  -7    3.47    0.57
  -2   4  -7    4.28    0.52
  -3  -4  -7    1.03    0.48
  -3  -4  -7    1.88    0.41
  -3   4  -7    0.87    0.42
  -3   4  -7    1.21    0.60
  -3   4  -7    1.22    0.57
  -4  -4  -7    0.16    0.44
  -4  -4  -7    0.05    0.50
  -4   4  -7   -0.30    0.58
  -4   4  -7   -0.23    0.47
  -4   4  -7   -0.18    0.65
  -5  -4  -7    2.90    0.65
  -5   4  -7    2.72    0.78
  -5   4  -7    1.31    0.70
  -5   4  -7    2.52    0.60
  -6  -4  -7    0.56    0.68
  -6   4  -7    0.90    0.83
  -6   4  -7   -0.52    0.66
  -6   4  -7    0.26    0.81
  -7  -4  -7    6.36    0.93
  -7   4  -7    5.42    0.90
  -7   4  -7    4.65    0.97
  -7   4  -7    6.57    1.10
  -8  -4  -7    7.37    1.07
  -8   4  -7    5.34    1.03
  -8   4  -7    8.25    1.30
  -9   4  -7    1.96    1.09
  -9   4  -7    2.44    1.30
 -10  -5   7    0.37    1.06
 -10   5   7   -0.79    1.38
  -9  -5   7    2.39    0.96
  -9   5   7    2.03    1.32
  -8  -5   7   -1.13    0.76
  -8   5   7   -0.35    1.13
   8   5  -7    0.64    1.23
  -7  -5   7    8.72    0.87
  -7   5   7   10.12    1.19
   7   5  -7    8.34    1.30
  -6  -5   7    3.46    0.64
  -6   5   7    4.78    0.91
   6   5  -7    4.24    1.00
  -5  -5   7   24.45    1.10
   5   5  -7   25.44    1.56
  -5   5   7   27.98    1.47
   5   5  -7   25.13    1.07
  -4  -5   7   11.14    0.77
   4   5  -7   11.05    0.59
  -4   5   7   12.26    0.93
   4   5  -7   12.75    1.05
   4   5  -7   12.74    0.88
  -3  -5   7   22.95    0.92
   3   5  -7   22.85    0.83
  -3   5   7   19.78    1.16
   3   5  -7   25.17    1.08
  -2  -5   7    2.32    0.40
   2   5  -7    1.89    0.37
   2   5  -7    1.98    0.62
   2   5  -7    1.78    0.45
   2   5  -7    1.98    0.54
  -2   5   7    1.56    0.58
   1  -5  -7   13.92    0.90
  -1  -5   7   10.86    0.65
   1   5  -7   10.83    0.75
  -1   5   7   12.72    0.82
   1   5  -7   11.19    0.91
   1   5  -7   10.56    0.76
   1   5  -7   13.05    0.73
   1   5  -7   11.10    0.80
   0  -5  -7    7.51    0.60
   0  -5  -7    8.24    0.70
   0  -5   7    9.02    0.62
   0   5   7    7.78    0.70
   0   5  -7   10.25    0.62
   0   5  -7    7.95    0.72
   0   5  -7    9.24    0.69
  -1  -5  -7  185.17    4.56
  -1  -5  -7  186.40    4.45
  -1   5  -7  188.97    4.65
   1   5   7  177.92    4.57
  -1   5  -7  181.39    4.39
  -1   5  -7  188.59    4.53
  -2  -5  -7   23.80    1.15
  -2  -5  -7   24.69    1.00
  -2   5  -7   25.75    1.31
   2   5   7   22.96    1.17
  -2   5  -7   24.33    0.98
  -2   5  -7   25.76    1.19
  -3  -5  -7    6.78    0.71
  -3  -5  -7    8.24    0.60
   3   5   7    6.86    0.75
  -3   5  -7    7.73    0.80
  -3   5  -7    6.25    0.81
  -3   5  -7    7.44    0.63
  -4  -5  -7   21.05    0.94
  -4  -5  -7   18.33    1.13
  -4   5  -7   19.42    1.27
  -4   5  -7   18.34    1.07
  -4   5  -7   19.14    1.37
  -5  -5  -7    8.85    0.86
  -5   5  -7    5.89    0.75
  -5   5  -7    7.16    0.92
  -5   5  -7    6.63    0.96
  -6  -5  -7    0.06    0.72
  -6   5  -7    0.07    0.88
  -6   5  -7    1.34    0.77
  -6   5  -7   -1.05    0.85
  -7  -5  -7   14.80    1.20
  -7   5  -7   14.21    1.31
  -7   5  -7   14.13    1.16
  -7   5  -7   16.08    1.39
  -8  -5  -7   -0.67    0.91
  -8   5  -7    0.58    1.23
  -8   5  -7   -0.10    0.99
 -10  -6   7    4.12    1.13
 -10   6   7    2.95    1.58
  10   6  -7    2.04    1.81
  -9  -6   7    0.73    0.96
  -9   6   7    1.00    1.42
   9   6  -7    1.09    1.55
  -8  -6   7    6.50    0.98
  -8   6   7    7.98    1.41
   8   6  -7    7.47    1.55
  -7  -6   7    0.61    0.73
   7   6  -7   -0.28    1.15
  -7   6   7   -0.24    1.10
  -6  -6   7   15.59    1.15
  -6   6   7   16.51    1.32
   6   6  -7   17.02    1.45
  -5  -6   7    9.03    0.78
  -5   6   7   12.31    1.10
   5   6  -7    8.45    0.73
   5   6  -7   11.92    1.21
  -4  -6   7   94.28    2.54
   4   6  -7   94.79    2.88
   4   6  -7   91.81    2.58
  -4   6   7   93.07    2.77
  -3  -6   7   42.27    1.42
  -3   6   7   44.03    1.72
   3   6  -7   42.66    1.72
   3   6  -7   43.24    1.58
  -2  -6   7   33.85    1.27
   2   6  -7   36.17    1.45
  -2   6   7   34.23    1.54
   2   6  -7   35.68    1.49
   2   6  -7   35.94    1.33
   1  -6  -7   25.60    1.23
   1   6  -7   26.17    1.30
  -1   6   7   22.60    1.30
   1   6  -7   24.22    1.13
   1   6  -7   24.13    1.21
   1   6  -7   24.39    1.14
   0  -6  -7    0.55    0.56
   0  -6  -7    0.25    0.48
   0   6   7    1.05    0.61
   0   6  -7    0.48    0.52
   0   6  -7   -0.37    0.58
   0   6  -7    1.95    0.55
  -1  -6  -7   13.56    1.00
  -1  -6  -7   14.93    0.90
  -1   6  -7   15.90    1.21
   1   6   7   14.23    1.13
  -1   6  -7   14.51    1.00
  -1   6  -7   13.38    0.95
  -2  -6  -7    2.41    0.64
  -2  -6  -7    1.57    0.51
  -2   6  -7    1.32    0.64
   2   6   7    2.64    0.70
  -2   6  -7    1.89    0.72
  -2   6  -7    2.38    0.58
  -3  -6  -7    0.10    0.60
  -3  -6  -7    0.48    0.49
   3   6   7   -0.05    0.66
  -3   6  -7    0.23    0.59
  -3   6  -7    0.11    0.77
  -3   6  -7    0.38    0.63
  -4  -6  -7    5.58    0.80
  -4   6  -7    4.84    0.83
   4   6   7    6.46    0.89
  -4   6  -7    6.31    0.98
  -4   6  -7    7.52    0.80
  -5  -6  -7    2.97    0.79
  -5   6  -7    3.34    0.82
  -5   6  -7    2.70    0.91
  -5   6  -7    1.52    0.98
  -6  -6  -7    1.20    0.84
  -6   6  -7    1.37    1.03
  -6   6  -7    2.20    1.03
  -6   6  -7    1.35    0.87
  -7  -6  -7    5.96    1.05
  -7   6  -7    4.14    1.02
  -7   6  -7    3.05    1.15
  -7   6  -7    2.84    1.20
  -8  -6  -7   11.70    1.33
  -8   6  -7   13.78    1.35
  -8   6  -7   14.88    1.61
   9   7  -7   16.92    2.07
  -9   7   7   12.09    1.79
  -8   7   7    0.76    1.36
   8   7  -7    0.11    1.44
  -7   7   7   12.93    1.54
   7   7  -7   12.82    1.55
  -6   7   7    3.04    1.17
   6   7  -7    2.35    1.15
   5   7  -7    0.24    0.98
  -5   7   7    0.18    1.00
   5   7  -7    0.41    0.64
  -4   7   7   -0.16    0.88
   4   7  -7   -0.50    0.64
   4   7  -7    1.17    0.88
   3   7  -7    1.52    0.67
   3   7  -7    1.05    0.78
  -3   7   7   -0.39    0.81
   3   7  -7    1.46    0.70
   2   7  -7    0.18    0.67
  -2   7   7    0.19    0.76
   2   7  -7    0.76    0.63
   2   7  -7   -0.13    0.69
  -1   7   7    1.55    0.76
   1   7  -7    0.55    0.60
   1   7  -7    1.82    0.72
   1   7  -7    1.50    0.66
   0  -7  -7    0.70    0.55
   0  -7  -7    0.29    0.63
   0   7  -7    0.95    0.64
   0   7   7    0.50    0.72
   0   7  -7    0.00    0.58
   0   7  -7    0.23    0.68
  -1  -7  -7    3.02    0.70
  -1  -7  -7    3.84    0.61
  -1   7  -7    3.53    0.81
   1   7   7    3.80    0.83
  -1   7  -7    3.59    0.71
  -1   7  -7    4.39    0.71
  -2  -7  -7    7.40    0.69
  -2  -7  -7    7.45    0.87
  -2   7  -7    6.70    0.86
  -2   7  -7    6.22    0.94
   2   7   7    6.86    0.89
  -2   7  -7    8.58    0.81
  -3  -7  -7   79.87    2.48
  -3   7  -7   76.66    2.65
  -3   7  -7   76.70    2.35
  -3   7  -7   82.73    2.47
   3   7   7   76.11    2.54
  -4  -7  -7    6.06    0.92
  -4   7  -7    9.80    1.18
   4   7   7    8.42    1.07
  -4   7  -7    8.77    1.02
  -4   7  -7    8.34    0.95
  -5  -7  -7   11.56    1.12
  -5   7  -7   11.16    1.12
  -5   7  -7   13.92    1.25
   5   7   7   12.27    1.34
  -5   7  -7   13.43    1.34
  -6  -7  -7    2.74    0.96
  -6   7  -7    3.27    1.16
  -6   7  -7    3.25    1.23
  -6   7  -7    3.07    1.03
  -7  -7  -7    2.77    1.05
  -7   7  -7    4.52    1.35
  -7   7  -7    3.10    1.29
  -7   7  -7    3.22    1.11
  -8   8   7    0.78    1.60
   8   8  -7   -0.93    1.57
   7   8  -7    1.21    1.46
  -7   8   7    1.37    1.42
   6   8  -7    3.15    1.30
  -6   8   7    2.06    1.35
  -5   8   7   27.50    1.78
   5   8  -7   26.85    1.98
   4   8  -7   38.15    1.97
   4   8  -7   41.04    1.77
  -4   8   7   36.95    2.12
   4   8  -7   37.39    1.79
   3   8  -7    0.03    0.83
  -3   8   7    2.89    1.05
   3   8  -7    0.88    0.78
   3   8  -7    1.93    0.81
   2   8  -7   15.10    1.09
   2   8  -7   17.85    1.17
   2   8  -7   12.20    1.09
  -2   8   7   13.84    1.26
   1   8  -7    2.16    0.77
   1   8  -7    1.83    0.83
  -1   8   7    2.18    0.91
   1   8  -7    2.58    0.73
   0  -8  -7    2.47    0.77
   0   8  -7    1.86    0.83
   0   8  -7    2.93    0.78
   0   8  -7    3.45    0.74
   0   8   7    3.14    0.92
  -1  -8  -7   27.21    1.31
  -1  -8  -7   22.72    1.44
   1   8   7   28.18    1.62
  -1   8  -7   25.33    1.40
  -1   8  -7   24.05    1.45
  -1   8  -7   23.90    1.66
  -2  -8  -7    1.18    0.78
  -2  -8  -7    0.94    0.63
  -2   8  -7    0.22    0.77
  -2   8  -7    0.68    0.79
   2   8   7    1.12    0.87
  -2   8  -7    2.20    0.93
  -3  -8  -7    1.86    0.85
  -3   8  -7    2.45    1.02
  -3   8  -7    0.28    0.84
   3   8   7    2.50    0.92
  -3   8  -7    2.19    0.88
  -4  -8  -7   -0.04    0.85
  -4   8  -7   -0.01    1.06
  -4   8  -7    0.52    0.92
  -4   8  -7    0.77    0.91
   4   8   7    0.38    0.96
  -5  -8  -7    7.07    1.08
  -5   8  -7    5.49    1.15
  -5   8  -7    6.25    1.11
  -5   8  -7    4.43    1.27
  -6  -8  -7   -0.30    0.99
  -6   8  -7    0.44    1.22
  -6   8  -7   -0.98    1.27
  -6   8  -7    0.02    1.09
  -7   9   7   -1.36    1.54
   7   9  -7    1.80    1.56
  -6   9   7    5.20    1.58
   6   9  -7    4.66    1.41
   5   9  -7    3.79    1.25
   5   9  -7    6.49    1.14
  -5   9   7    4.87    1.45
   4   9  -7    0.80    0.97
   4   9  -7    0.37    0.89
  -4   9   7    1.16    1.26
   4   9  -7    2.08    1.08
   3   9  -7   13.41    1.21
   3   9  -7   11.28    1.19
  -3   9   7   18.80    1.61
   3   9  -7   14.26    1.99
   2   9  -7    7.48    1.05
  -2   9   7    6.84    1.23
   2   9  -7    7.36    1.10
   1   9  -7    5.41    0.86
   1   9  -7    7.44    1.03
   1   9  -7    6.82    1.09
  -1   9   7    6.89    1.18
   0  -9  -7    0.49    0.86
   0   9  -7    0.83    0.76
   0   9  -7   -0.05    0.92
   0   9   7    3.24    1.07
   0   9  -7    1.58    0.90
  -1  -9  -7   51.24    1.82
  -1  -9  -7   48.71    2.04
  -1   9  -7   50.93    2.30
   1   9   7   40.31    2.14
  -1   9  -7   48.55    1.91
  -1   9  -7   49.58    2.06
  -2  -9  -7   60.56    2.32
  -2   9  -7   64.30    2.27
  -2   9  -7   62.46    2.21
  -2   9  -7   56.56    2.55
   2   9   7   59.62    2.46
  -3  -9  -7    0.18    0.93
  -3   9  -7   -0.17    0.92
  -3   9  -7    1.07    1.00
  -3   9  -7    0.34    1.12
   3   9   7    0.19    1.06
  -4  -9  -7    3.26    1.03
  -4   9  -7    4.72    1.10
  -4   9  -7    4.19    1.31
  -4   9  -7    3.75    1.13
   4   9   7    4.16    1.20
  -5  -9  -7    1.33    1.08
  -5   9  -7   -0.32    1.13
  -5   9  -7    1.90    1.37
  -5   9  -7    0.93    1.14
   6  10  -7    7.56    1.45
  -6  10   7    5.00    1.77
  -5  10   7    5.03    1.64
   5  10  -7    3.39    1.24
   4  10  -7   -0.12    1.01
  -4  10   7   -1.03    1.40
   4  10  -7    1.34    1.13
   3  10  -7   40.48    2.12
  -3  10   7   36.61    2.42
   3  10  -7   39.73    2.09
   2  10  -7    1.35    1.07
  -2  10   7    0.65    1.30
   2  10  -7    1.65    1.04
   1  10  -7   30.97    2.08
   1  10  -7   32.88    1.90
  -1  10   7   28.07    2.23
   0 -10  -7   -0.59    0.96
   0  10  -7   -1.06    1.09
   0  10   7   -0.13    1.22
   0  10  -7    0.55    0.91
   0  10  -7    0.58    1.02
  -1 -10  -7    2.05    0.99
  -1  10  -7    2.77    1.11
   1  10   7    1.07    1.19
  -1  10  -7    1.02    0.89
  -1  10  -7    2.15    1.17
  -2 -10  -7    6.25    1.17
  -2  10  -7    5.74    1.20
  -2  10  -7    5.82    1.33
   2  10   7    7.09    1.38
  -2  10  -7    5.96    1.07
  -3 -10  -7   -0.88    0.97
  -3  10  -7   -0.57    1.10
  -3  10  -7   -0.27    1.28
   3  10   7    1.97    1.24
  -3  10  -7    0.15    0.99
  -4 -10  -7    0.38    1.08
  -4  10  -7   -1.11    1.20
  -4  10  -7   -0.74    1.08
  -4  10  -7    0.99    1.35
   4  10   7   -1.57    1.22
  -4  11   7    0.18    1.64
   4  11  -7    1.60    1.16
   4  11  -7   -0.03    1.26
   3  11  -7    1.04    1.23
   3  11  -7    1.14    1.14
  -3  11   7    3.78    1.65
   2  11  -7    0.98    1.15
  -2  11   7   -0.02    1.48
   2  11  -7    0.61    1.18
  -1  11   7    0.24    1.40
   1  11  -7   -0.68    1.20
   1  11  -7    2.18    1.20
   0  11  -7    0.85    1.18
   0  11   7    1.14    1.36
   0  11  -7    0.47    1.26
  -1 -11  -7   -1.46    1.09
  -1  11  -7    0.35    1.18
   1  11   7    3.09    1.40
  -1  11  -7    0.80    1.30
  -2 -11  -7   12.78    1.44
  -2  11  -7   15.39    1.53
  -2  11  -7   10.22    1.25
   2  11   7   18.45    1.82
  -2  11  -7   12.80    1.66
 -11   0   8    0.59    1.18
 -10   0   8   39.65    2.07
  -9   0   8    0.83    0.95
   8   0  -8   18.24    1.11
   8   0  -8   16.63    1.41
  -8   0   8   17.39    1.31
   7   0  -8    0.35    0.87
   7   0  -8    0.82    0.48
  -7   0   8   -0.23    0.65
   6   0  -8   36.03    1.59
   6   0  -8   37.85    1.23
  -6   0   8   37.53    1.39
   5   0  -8   -0.44    0.55
   5   0  -8   -0.37    0.35
  -5   0   8   -0.07    0.42
   4   0  -8   10.48    0.64
  -4   0   8    8.55    0.62
   4   0  -8   10.31    0.80
   3   0  -8    0.29    0.45
   3   0  -8   -0.02    0.28
  -3   0   8    0.32    0.29
   3   0  -8    0.31    0.30
   2   0  -8    8.62    0.59
   2   0  -8    9.34    0.56
  -2   0   8    9.61    0.44
   2   0  -8    9.08    0.68
   1   0  -8    0.18    0.29
   1   0  -8    0.07    0.26
   1   0  -8    0.52    0.15
   0   0  -8   28.03    0.92
   0   0  -8   28.65    0.98
  -1   0  -8    0.41    0.31
  -1   0  -8   -0.09    0.32
  -2   0  -8  421.29    9.61
  -2   0  -8  429.39    9.81
  -2   0  -8  418.56    9.75
  -2   0  -8  428.05    9.74
  -3   0  -8   -0.01    0.41
  -3   0  -8   -0.03    0.27
  -3   0  -8    0.50    0.42
  -3   0  -8    0.14    0.40
  -4   0  -8  203.70    4.92
  -4   0  -8  201.60    4.93
  -4   0  -8  204.29    4.80
  -4   0  -8  208.12    4.97
  -5   0  -8   -0.15    0.54
  -5   0  -8    0.60    0.56
  -5   0  -8    0.04    0.44
  -5   0  -8   -0.90    0.54
  -6   0  -8    0.05    0.54
  -6   0  -8   -0.11    0.65
  -6   0  -8   -0.92    0.60
  -6   0  -8   -0.21    0.65
  -7   0  -8   -0.39    0.76
  -7   0  -8   -0.42    0.66
  -8   0  -8    0.78    0.80
  -8   0  -8    1.93    0.92
  -9   0  -8    1.11    0.92
 -11  -1   8    1.25    1.14
 -11   1   8    1.52    1.27
 -10  -1   8    5.11    1.09
 -10   1   8    8.00    1.26
  -9  -1   8    9.91    1.07
  -9   1   8   12.95    1.19
  -8  -1   8    8.64    0.96
   8  -1  -8   10.24    1.26
   8   1  -8   11.61    1.36
  -8   1   8   12.75    1.09
  -7  -1   8   10.51    0.89
   7  -1  -8   12.46    1.14
   7   1  -8   13.43    0.83
  -7   1   8   12.48    0.94
   7   1  -8   14.30    1.27
  -6  -1   8   31.78    1.26
   6  -1  -8   31.19    1.49
   6   1  -8   30.29    1.54
   6   1  -8   32.74    1.07
  -6   1   8   33.02    1.30
   5  -1  -8   22.08    0.94
  -5  -1   8   20.11    0.93
   5  -1  -8   20.11    1.13
   5   1  -8   19.79    1.20
  -5   1   8   22.62    1.00
   5   1  -8   22.58    0.83
   4  -1  -8    5.37    0.65
  -4  -1   8    5.33    0.44
   4  -1  -8    4.26    0.44
   4   1  -8    5.00    0.41
   4   1  -8    4.98    0.67
   4   1  -8    4.63    0.40
  -4   1   8    4.47    0.49
  -3  -1   8  172.67    3.96
   3  -1  -8  168.05    4.16
   3  -1  -8  164.64    4.04
   3   1  -8  174.32    4.00
  -3   1   8  166.80    3.99
   3   1  -8  165.78    4.02
   3   1  -8  170.93    4.24
   2  -1  -8  127.10    3.12
  -2  -1   8  132.39    2.98
   2  -1  -8  126.44    3.20
   2   1  -8  127.25    3.27
   2   1  -8  127.23    3.13
  -2   1   8  126.21    3.03
   2   1  -8  129.62    3.08
   1  -1  -8    2.49    0.35
   1   1  -8    1.36    0.29
   1   1  -8    1.69    0.34
  -1   1   8    1.20    0.23
   0  -1  -8    0.56    0.29
   0  -1  -8    0.40    0.31
   0   1  -8    1.02    0.29
   0   1   8    0.60    0.22
   0   1  -8    1.20    0.35
  -1  -1  -8   27.93    0.95
  -1  -1  -8   28.74    1.03
  -1  -1  -8   29.55    0.86
   1   1   8   27.40    0.84
  -1   1  -8   29.72    1.05
  -1   1  -8   28.47    0.96
  -1   1  -8   27.97    1.01
  -2  -1  -8   31.36    1.15
  -2  -1  -8   33.09    0.98
  -2  -1  -8   33.12    1.09
  -2   1  -8   34.11    1.19
  -2   1  -8   32.12    1.10
  -2   1  -8   33.72    1.15
  -3  -1  -8    0.30    0.33
  -3  -1  -8    1.50    0.41
  -3  -1  -8    1.10    0.44
  -3  -1  -8    0.69    0.42
  -3   1  -8    1.45    0.44
  -3   1  -8    1.29    0.48
  -3   1  -8    1.17    0.46
  -3   1  -8    1.20    0.27
  -4  -1  -8    5.22    0.62
  -4  -1  -8    4.20    0.49
  -4  -1  -8    5.11    0.57
  -4  -1  -8    4.75    0.55
  -4   1  -8    3.63    0.58
  -4   1  -8    4.73    0.63
  -4   1  -8    3.55    0.42
  -4   1  -8    4.98    0.65
  -5  -1  -8    0.10    0.46
  -5  -1  -8    0.09    0.55
  -5  -1  -8    0.36    0.54
  -5  -1  -8    1.20    0.55
  -5   1  -8   -0.02    0.44
  -5   1  -8   -0.05    0.60
  -5   1  -8    0.86    0.58
  -5   1  -8    0.32    0.58
  -6  -1  -8   13.81    1.02
  -6  -1  -8   15.01    1.14
  -6  -1  -8   11.53    0.88
  -6   1  -8   11.76    0.92
  -6   1  -8   13.80    1.03
  -6   1  -8   10.60    0.80
  -7  -1  -8    0.49    0.70
  -7  -1  -8    0.06    0.74
  -7   1  -8   -0.62    0.67
  -7   1  -8   -0.67    0.82
  -8  -1  -8    0.44    0.83
  -8   1  -8    0.25    0.79
  -8   1  -8   -0.58    0.95
  -9  -1  -8    5.00    1.06
  -9   1  -8    6.59    1.07
  -9   1  -8    5.88    1.21
 -11  -2   8    0.70    1.09
  11  -2  -8   -0.10    1.63
 -11   2   8    1.03    1.28
  10  -2  -8   -1.60    1.38
 -10  -2   8    0.01    0.98
 -10   2   8    0.21    1.16
  -9  -2   8    5.16    0.97
   9  -2  -8    7.90    1.37
  -9   2   8    4.62    1.10
   8  -2  -8   91.27    2.91
  -8  -2   8   85.32    2.63
  -8   2   8   94.36    2.76
   8   2  -8   88.02    3.10
   7  -2  -8    2.47    0.85
  -7  -2   8    2.44    0.66
   7   2  -8    4.11    1.03
  -7   2   8    2.60    0.78
   6  -2  -8    3.40    0.76
  -6  -2   8    2.93    0.57
   6   2  -8    1.86    0.38
  -6   2   8    2.51    0.68
   6   2  -8    1.69    0.82
   5  -2  -8    7.60    0.75
  -5  -2   8    7.16    0.56
  -5   2   8    7.13    0.67
   5   2  -8    8.12    0.90
   5   2  -8    7.25    0.59
   5   2  -8    7.35    0.56
  -4  -2   8    1.51    0.34
   4  -2  -8    0.79    0.40
   4  -2  -8    2.09    0.52
   4   2  -8    2.17    0.62
  -4   2   8    1.69    0.43
   4   2  -8    1.96    0.35
   4   2  -8    1.71    0.32
   3  -2  -8   10.46    0.70
   3  -2  -8    9.82    0.67
  -3  -2   8    9.67    0.49
   3   2  -8   10.83    0.64
  -3   2   8    9.37    0.63
   3   2  -8   11.47    0.91
   3   2  -8    9.62    0.54
   2  -2  -8   96.42    2.48
  -2  -2   8   97.14    2.30
   2   2  -8   98.07    2.49
  -2   2   8   95.81    2.41
   2   2  -8  101.89    2.66
   2   2  -8   98.70    2.42
   1  -2  -8   88.94    2.28
   1   2  -8   89.36    2.24
  -1   2   8   90.38    2.22
   1   2  -8   89.57    2.34
   0  -2  -8   33.15    0.98
   0  -2  -8   31.23    1.03
   0   2  -8   29.95    1.01
   0   2  -8   31.60    1.07
   0   2   8   31.88    0.97
   0   2  -8   31.92    1.12
  -1  -2  -8    2.19    0.36
  -1  -2  -8    2.36    0.37
  -1   2  -8    2.49    0.45
  -1   2  -8    1.82    0.43
  -1   2  -8    2.22    0.38
   1   2   8    1.81    0.33
  -2  -2  -8   17.93    0.79
  -2  -2  -8   20.38    0.82
  -2   2  -8   19.09    0.90
  -2   2  -8   19.25    0.87
  -2   2  -8   17.81    0.96
  -3  -2  -8    4.50    0.49
  -3  -2  -8    4.78    0.48
  -3   2  -8    4.45    0.35
  -3   2  -8    4.35    0.58
  -3   2  -8    3.71    0.53
  -3   2  -8    4.20    0.59
  -4  -2  -8  180.92    4.22
  -4  -2  -8  174.81    4.25
  -4  -2  -8  174.62    4.24
  -4   2  -8  172.03    4.33
  -4   2  -8  176.14    4.14
  -4   2  -8  177.20    4.40
  -4   2  -8  169.88    4.35
  -5  -2  -8    3.43    0.57
  -5  -2  -8    3.69    0.61
  -5  -2  -8    2.45    0.56
  -5   2  -8    2.70    0.72
  -5   2  -8    1.44    0.69
  -5   2  -8    2.95    0.52
  -6  -2  -8    1.72    0.65
  -6  -2  -8    0.32    0.61
  -6   2  -8    2.97    0.81
  -6   2  -8    1.39    0.75
  -6   2  -8    1.02    0.60
  -7  -2  -8    0.72    0.73
  -7   2  -8    1.35    0.92
  -7   2  -8    0.51    0.72
  -8  -2  -8    8.53    1.03
  -8   2  -8    6.99    0.94
  -8   2  -8   10.17    1.23
  -9  -2  -8   -0.80    0.96
  -9   2  -8   -0.18    1.17
  -9   2  -8   -1.28    0.92
 -11  -3   8    0.71    1.06
 -11   3   8    0.00    1.34
 -10  -3   8    8.79    1.17
  10  -3  -8   11.95    1.64
 -10   3   8    9.27    1.38
   9  -3  -8   12.83    1.43
  -9  -3   8   13.32    1.15
  -9   3   8   12.11    1.31
   8  -3  -8    2.76    1.01
  -8  -3   8    2.42    0.79
  -8   3   8    2.68    1.00
   8   3  -8    5.48    1.24
   7  -3  -8    1.31    0.83
  -7  -3   8    0.53    0.62
  -7   3   8    1.93    0.83
   7   3  -8    1.71    0.99
  -6  -3   8   24.98    1.12
   6  -3  -8   24.19    1.28
   6   3  -8   24.39    1.54
  -6   3   8   22.55    1.30
  -5  -3   8   22.13    0.93
   5  -3  -8   22.95    1.10
   5   3  -8   23.71    1.37
   5   3  -8   21.09    0.76
   5   3  -8   21.28    0.87
  -5   3   8   20.88    1.10
  -4  -3   8  277.76    6.46
   4  -3  -8  287.85    6.59
   4   3  -8  279.20    6.80
   4   3  -8  273.28    6.50
   4   3  -8  275.14    6.41
  -4   3   8  278.60    6.57
  -3  -3   8  100.05    2.48
   3  -3  -8  102.61    2.59
  -3   3   8   99.78    2.61
   3   3  -8  100.71    2.50
   3   3  -8  105.39    2.85
   3   3  -8  104.90    2.61
  -2  -3   8   35.24    0.98
   2  -3  -8   33.00    1.17
  -2   3   8   37.45    1.17
   2   3  -8   37.39    1.21
   2   3  -8   38.05    1.37
   2   3  -8   35.09    1.07
   1  -3  -8   40.63    1.26
   1   3  -8   39.98    1.31
   1   3  -8   40.22    1.20
  -1   3   8   41.31    1.25
   1   3  -8   39.82    1.07
   0  -3  -8    8.08    0.56
   0  -3  -8    8.81    0.64
   0   3  -8    8.90    0.61
   0   3  -8    7.40    0.59
   0   3  -8    9.63    0.64
   0   3   8    8.47    0.57
  -1  -3  -8    4.33    0.45
  -1  -3  -8    4.99    0.50
   1   3   8    4.94    0.48
  -1   3  -8    4.74    0.52
  -1   3  -8    4.68    0.48
  -1   3  -8    4.71    0.56
  -2  -3  -8    1.67    0.43
  -2  -3  -8    2.35    0.41
   2   3   8    2.00    0.44
  -2   3  -8    3.40    0.54
  -2   3  -8    2.64    0.55
  -2   3  -8    2.09    0.46
  -3  -3  -8    4.88    0.51
  -3  -3  -8    5.02    0.56
  -3   3  -8    4.22    0.60
  -3   3  -8    5.84    0.63
  -3   3  -8    4.85    0.40
  -3   3  -8    5.12    0.70
  -4  -3  -8   34.29    1.26
  -4  -3  -8   35.31    1.24
  -4   3  -8   31.36    1.48
  -4   3  -8   33.67    1.11
  -4   3  -8   33.48    1.43
  -5  -3  -8    0.24    0.55
  -5  -3  -8   -0.10    0.55
  -5   3  -8    0.05    0.69
  -5   3  -8   -0.13    0.67
  -5   3  -8    0.31    0.51
  -6  -3  -8    9.07    0.87
  -6   3  -8    7.47    0.99
  -6   3  -8    8.51    0.79
  -6   3  -8    7.93    0.97
  -7  -3  -8    4.16    0.86
  -7   3  -8    2.74    1.02
  -7   3  -8    3.20    0.79
  -7   3  -8    2.23    0.92
  -8  -3  -8   14.36    1.20
  -8   3  -8   14.34    1.41
  -8   3  -8   12.28    1.11
 -10  -4   8    9.62    1.20
  10   4  -8    8.53    1.76
 -10   4   8   10.26    1.54
  -9  -4   8   12.85    1.15
   9   4  -8    9.87    1.61
  -9   4   8   11.43    1.40
  -8  -4   8    1.56    0.76
  -8   4   8    1.75    1.07
   8   4  -8    2.20    1.21
   7  -4  -8    1.18    0.81
  -7  -4   8    0.92    0.64
  -7   4   8    0.15    0.88
   7   4  -8    1.05    1.03
   6  -4  -8    1.07    0.65
  -6  -4   8    2.42    0.57
   6   4  -8    2.59    0.98
  -6   4   8    1.13    0.76
   5  -4  -8   -0.26    0.52
  -5  -4   8    0.22    0.44
   5   4  -8    0.13    0.31
   5   4  -8    0.38    0.77
   5   4  -8   -0.35    0.42
  -5   4   8    0.52    0.65
  -4  -4   8    6.45    0.52
   4  -4  -8    6.56    0.57
   4   4  -8    5.38    0.55
  -4   4   8    5.66    0.69
   4   4  -8    5.37    0.83
   4   4  -8    4.79    0.40
  -3  -4   8    8.90    0.54
   3   4  -8    7.02    0.47
   3   4  -8    7.53    0.83
  -3   4   8    6.98    0.66
   3   4  -8    8.13    0.62
   2  -4  -8    0.05    0.41
  -2  -4   8    1.55    0.32
   2   4  -8    1.37    0.47
   2   4  -8    1.38    0.34
  -2   4   8    0.46    0.47
   2   4  -8    0.83    0.57
  -1  -4   8   29.95    0.95
   1  -4  -8   31.33    1.14
   1   4  -8   32.58    1.01
  -1   4   8   33.03    1.19
   1   4  -8   33.40    1.24
   1   4  -8   32.18    1.20
   1   4  -8   32.67    1.07
   0  -4  -8  115.06    2.93
   0  -4  -8  118.73    2.96
   0   4  -8  116.32    2.91
   0   4  -8  114.72    2.76
   0   4   8  112.79    2.96
   0   4  -8  116.47    3.05
   0   4  -8  115.12    2.97
  -1  -4  -8    1.02    0.41
  -1  -4  -8    0.57    0.45
  -1   4  -8    0.70    0.47
  -1   4  -8    0.95    0.31
   1   4   8    1.12    0.46
  -1   4  -8    0.71    0.52
  -1   4  -8    1.13    0.44
  -2  -4  -8   51.97    1.62
  -2  -4  -8   51.19    1.53
  -2   4  -8   52.44    1.78
  -2   4  -8   51.72    1.65
  -2   4  -8   52.10    1.38
   2   4   8   48.22    1.63
  -2   4  -8   52.08    1.62
  -3  -4  -8   84.96    2.25
  -3  -4  -8   82.61    2.37
  -3   4  -8   88.25    2.53
  -3   4  -8   83.86    2.17
  -3   4  -8   86.59    2.44
  -4  -4  -8    0.66    0.49
  -4  -4  -8    0.42    0.54
  -4   4  -8    1.02    0.48
  -4   4  -8    0.80    0.69
  -4   4  -8   -0.85    0.63
  -5  -4  -8    5.91    0.75
  -5   4  -8    5.17    0.86
  -5   4  -8    4.81    0.64
  -5   4  -8    5.78    0.93
  -6  -4  -8    0.98    0.72
  -6   4  -8    0.97    0.88
  -6   4  -8   -0.31    0.65
  -6   4  -8   -0.76    0.85
  -7  -4  -8    2.36    0.85
  -7   4  -8    0.11    0.97
  -7   4  -8    1.13    1.05
  -7   4  -8    1.70    0.82
  -8  -4  -8    1.48    0.96
  -8   4  -8    0.40    0.93
  -8   4  -8    1.80    1.21
 -10  -5   8    0.35    1.08
 -10   5   8   -0.55    1.39
  10   5  -8    0.30    1.68
  -9  -5   8   -0.41    0.92
   9   5  -8   -1.20    1.38
  -9   5   8   -0.62    1.25
  -8  -5   8   27.36    1.57
  -8   5   8   27.39    1.96
   8   5  -8   29.40    2.22
  -7  -5   8    0.04    0.69
  -7   5   8    0.93    0.99
   7   5  -8    0.88    1.08
  -6  -5   8    9.32    0.79
   6   5  -8   12.77    1.31
  -6   5   8   10.39    1.08
  -5  -5   8    7.31    0.68
   5   5  -8    8.66    1.09
  -5   5   8    9.66    0.97
   5   5  -8    6.69    0.63
  -4  -5   8    8.34    0.63
   4   5  -8    7.83    0.96
   4   5  -8    6.33    0.46
  -4   5   8    8.24    0.84
   4   5  -8    7.73    0.68
  -3  -5   8   38.61    1.23
  -3   5   8   36.50    1.45
   3   5  -8   38.25    1.61
   3   5  -8   34.65    1.14
   3   5  -8   36.91    1.37
   2   5  -8  168.57    4.05
  -2   5   8  165.81    4.24
   2   5  -8  169.29    4.32
   2   5  -8  169.70    4.24
   2   5  -8  169.87    4.09
   1  -5  -8    2.24    0.52
   1   5  -8    2.16    0.46
   1   5  -8    2.09    0.54
   1   5  -8    2.26    0.57
  -1   5   8    1.66    0.58
   1   5  -8    2.59    0.45
   0  -5  -8    1.76    0.54
   0  -5  -8    1.65    0.47
   0   5  -8    2.56    0.61
   0   5  -8    1.13    0.43
   0   5   8    1.01    0.56
   0   5  -8    1.64    0.54
   0   5  -8    1.22    0.45
  -1  -5  -8    3.66    0.60
  -1  -5  -8    3.41    0.53
  -1   5  -8    2.89    0.44
  -1   5  -8    3.56    0.61
   1   5   8    2.97    0.62
  -1   5  -8    2.06    0.62
  -2  -5  -8   12.73    0.98
  -2  -5  -8   13.08    0.84
  -2   5  -8   13.08    0.89
  -2   5  -8   13.03    0.98
  -2   5  -8   13.29    0.78
   2   5   8   12.17    0.87
  -3  -5  -8    1.56    0.59
  -3  -5  -8    1.28    0.47
  -3   5  -8    1.02    0.65
   3   5   8    1.04    0.63
  -3   5  -8    0.67    0.71
  -3   5  -8    0.75    0.50
  -4  -5  -8   32.18    1.41
  -4  -5  -8   30.00    1.21
  -4   5  -8   33.35    1.54
  -4   5  -8   29.40    1.64
  -4   5  -8   30.93    1.25
  -5  -5  -8    4.02    0.78
  -5   5  -8    4.03    0.88
  -5   5  -8    2.75    0.69
  -5   5  -8    2.12    0.95
  -6  -5  -8    0.00    0.80
  -6   5  -8   -0.56    0.72
  -6   5  -8    1.04    1.00
  -6   5  -8    1.05    0.96
  -7  -5  -8    1.37    0.92
  -7   5  -8    0.35    0.85
  -7   5  -8    0.20    1.06
  -7   5  -8   -0.16    1.11
  -8  -5  -8    0.75    1.02
  -8   5  -8   -0.46    1.26
  -8   5  -8   -0.10    1.00
  10   6  -8    2.29    1.82
 -10   6   8    3.14    1.58
   9   6  -8   32.39    2.55
  -9   6   8   29.49    2.10
   8   6  -8    1.92    1.39
  -8   6   8    1.41    1.26
   7   6  -8   14.46    1.57
  -7   6   8   12.06    1.40
  -6   6   8    1.89    1.01
   6   6  -8    0.97    1.06
   5   6  -8    0.42    0.92
   5   6  -8    0.85    0.58
  -5   6   8    0.76    0.88
  -4   6   8    0.16    0.77
   4   6  -8    1.00    0.62
   4   6  -8    0.19    0.83
   3   6  -8    4.64    0.87
   3   6  -8    3.94    0.67
  -3   6   8    4.51    0.84
   2   6  -8   30.10    1.45
   2   6  -8   31.44    1.26
   2   6  -8   30.10    1.39
  -2   6   8   28.21    1.43
   1  -6  -8    9.79    0.75
   1   6  -8   10.96    0.89
  -1   6   8   10.95    0.95
   1   6  -8   13.13    0.81
   1   6  -8   10.68    0.82
   0  -6  -8   32.68    1.37
   0  -6  -8   30.75    1.27
   0   6  -8   30.99    1.49
   0   6  -8   31.56    1.22
   0   6   8   28.83    1.43
   0   6  -8   30.86    1.31
  -1  -6  -8   44.03    1.57
  -1  -6  -8   43.33    1.48
  -1   6  -8   42.35    1.41
  -1   6  -8   44.83    1.59
  -1   6  -8   41.15    1.72
   1   6   8   38.34    1.65
  -2  -6  -8   25.47    1.15
  -2  -6  -8   25.96    1.31
  -2   6  -8   25.91    1.47
  -2   6  -8   25.94    1.13
   2   6   8   25.19    1.34
  -2   6  -8   25.34    1.32
  -3  -6  -8   57.13    1.77
  -3  -6  -8   57.45    1.97
  -3   6  -8   57.99    1.79
  -3   6  -8   61.29    2.04
   3   6   8   53.82    2.05
  -3   6  -8   59.63    2.19
  -4  -6  -8    1.01    0.71
  -4   6  -8    0.09    0.86
  -4   6  -8    2.91    0.84
  -4   6  -8    0.23    0.66
  -5  -6  -8   15.40    1.16
  -5   6  -8   17.08    1.37
  -5   6  -8   17.71    1.32
  -5   6  -8   14.90    1.04
  -6  -6  -8   -0.63    0.83
  -6   6  -8   -0.63    1.04
  -6   6  -8   -0.10    0.83
  -6   6  -8   -0.65    1.03
  -7  -6  -8    9.45    1.19
  -7   6  -8   10.67    1.44
  -7   6  -8    8.40    1.36
  -7   6  -8    7.73    1.08
  -9   7   8   -1.43    1.55
   9   7  -8    0.20    1.71
   8   7  -8   -0.51    1.52
  -8   7   8    0.97    1.43
   7   7  -8    1.99    1.34
  -7   7   8    1.76    1.30
  -6   7   8   14.56    1.47
   6   7  -8   15.26    1.54
  -5   7   8    1.50    1.01
   5   7  -8   -0.36    0.66
   5   7  -8   -0.37    0.99
  -4   7   8   78.24    2.64
   4   7  -8   79.31    2.42
   4   7  -8   81.38    2.70
   3   7  -8   25.65    1.36
   3   7  -8   26.12    1.42
   3   7  -8   26.69    1.57
  -3   7   8   28.35    1.62
  -2   7   8    1.45    0.83
   2   7  -8    0.41    0.64
   2   7  -8    1.33    0.77
   2   7  -8    1.38    0.71
  -1   7   8    2.85    0.82
   1   7  -8    1.16    0.68
   1   7  -8    1.66    0.64
   1   7  -8    1.04    0.71
   0  -7  -8    1.92    0.70
   0  -7  -8    2.67    0.62
   0   7  -8    2.76    0.66
   0   7  -8    1.23    0.75
   0   7   8    1.81    0.79
   0   7  -8    1.44    0.68
  -1  -7  -8    1.45    0.58
  -1  -7  -8    0.39    0.66
  -1   7  -8    0.04    0.62
   1   7   8   -0.37    0.76
  -1   7  -8   -0.07    0.73
  -1   7  -8    0.53    0.68
  -2  -7  -8    3.60    0.66
  -2  -7  -8    3.13    0.78
  -2   7  -8    3.58    0.78
  -2   7  -8    2.54    0.90
  -2   7  -8    3.85    0.72
   2   7   8    4.10    0.85
  -3  -7  -8    0.06    0.72
   3   7   8    0.54    0.83
  -3   7  -8   -0.92    0.86
  -3   7  -8    0.56    0.81
  -3   7  -8   -0.56    0.67
  -4  -7  -8    0.58    0.78
  -4   7  -8   -0.84    0.98
  -4   7  -8    0.87    0.92
  -4   7  -8   -1.16    0.75
  -5  -7  -8    1.00    0.87
  -5   7  -8   -1.11    0.83
  -5   7  -8   -1.02    0.99
  -5   7  -8    0.15    1.09
  -6  -7  -8   24.87    1.73
  -6   7  -8   23.42    1.65
  -6   7  -8   27.96    2.01
  -6   7  -8   22.41    1.74
  -7  -7  -8    2.23    1.10
  -7   7  -8   -0.04    1.04
  -7   7  -8    0.83    1.28
  -7   7  -8    4.34    1.38
  -8   8   8    7.39    1.75
   8   8  -8    9.00    1.84
   7   8  -8    3.97    1.54
  -7   8   8    4.08    1.52
   6   8  -8    4.20    1.37
  -6   8   8    3.47    1.41
  -5   8   8   -1.55    1.17
   5   8  -8    2.04    1.17
  -4   8   8    2.28    1.11
   4   8  -8    2.73    0.87
   4   8  -8    2.46    1.05
   4   8  -8    3.34    0.84
   3   8  -8    0.87    0.81
   3   8  -8    0.84    0.90
  -3   8   8   -0.59    1.02
   3   8  -8    1.84    0.83
   2   8  -8   23.91    1.43
   2   8  -8   21.66    1.46
   2   8  -8   23.06    1.56
  -2   8   8   22.42    1.74
   1   8  -8    2.89    0.77
   1   8  -8    2.68    0.87
  -1   8   8    2.14    0.95
   1   8  -8    1.64    0.76
   0  -8  -8    0.02    0.73
   0  -8  -8    0.22    0.66
   0   8  -8    1.33    0.86
   0   8  -8    0.39    0.73
   0   8  -8    0.64    0.74
   0   8   8    0.32    0.86
  -1  -8  -8    1.46    0.80
  -1  -8  -8    3.52    0.72
  -1   8  -8    4.17    0.97
  -1   8  -8    2.71    0.80
  -1   8  -8    2.52    0.81
   1   8   8    3.99    0.98
  -2  -8  -8   18.22    1.42
  -2  -8  -8   19.01    1.25
  -2   8  -8   22.78    1.77
   2   8   8   21.31    1.64
  -2   8  -8   22.52    1.40
  -2   8  -8   19.24    1.28
  -3  -8  -8   65.22    2.37
  -3   8  -8   69.10    2.69
  -3   8  -8   67.60    2.24
  -3   8  -8   68.29    2.39
   3   8   8   61.30    2.44
  -4  -8  -8   21.36    1.62
  -4   8  -8   23.94    2.00
  -4   8  -8   20.61    1.49
  -4   8  -8   21.73    1.57
  -5  -8  -8    0.13    0.92
  -5   8  -8   -0.72    1.09
  -5   8  -8   -1.25    0.97
  -5   8  -8    1.39    1.26
  -6  -8  -8    0.04    1.05
  -6   8  -8    1.35    1.29
  -6   8  -8    0.32    1.07
  -6   8  -8    0.09    1.31
  -7   9   8   -3.20    1.54
   7   9  -8    1.55    1.59
  -6   9   8    5.36    1.64
   6   9  -8    4.93    1.51
  -5   9   8    4.68    1.43
   5   9  -8    4.95    1.33
   5   9  -8    6.85    1.17
   4   9  -8    0.91    0.89
  -4   9   8    0.38    1.27
   4   9  -8    0.19    0.97
   4   9  -8   -0.32    1.05
  -3   9   8   29.17    1.90
   3   9  -8   21.26    1.69
   3   9  -8   21.70    1.71
   3   9  -8   28.49    1.72
   2   9  -8   24.73    1.64
   2   9  -8   23.47    1.76
  -2   9   8   26.04    1.94
   1   9  -8   21.23    1.56
   1   9  -8   20.39    1.49
  -1   9   8   23.84    1.63
   1   9  -8   21.48    1.45
   0  -9  -8    2.28    0.77
   0  -9  -8    0.93    0.92
   0   9  -8    0.29    0.99
   0   9   8    1.48    1.04
   0   9  -8    0.57    0.83
   0   9  -8    2.12    0.91
  -1  -9  -8   11.48    1.16
  -1  -9  -8   11.53    0.99
   1   9   8   12.66    1.33
  -1   9  -8   11.54    1.11
  -1   9  -8   14.79    1.19
  -1   9  -8   11.30    1.30
  -2  -9  -8    0.23    0.87
   2   9   8    0.82    1.07
  -2   9  -8    1.13    1.11
  -2   9  -8   -0.37    0.91
  -2   9  -8   -0.62    0.88
  -3  -9  -8    0.77    0.95
   3   9   8    0.97    1.08
  -3   9  -8    0.86    0.97
  -3   9  -8    2.60    1.22
  -3   9  -8   -0.15    0.96
  -4  -9  -8   12.88    1.30
  -4   9  -8    9.90    1.24
  -4   9  -8    9.31    1.30
  -4   9  -8    9.44    1.49
  -5  -9  -8    0.47    1.06
  -5   9  -8   -0.50    1.11
  -5   9  -8    0.67    1.37
  -5   9  -8    0.23    1.23
   6  10  -8    0.20    1.28
  -6  10   8    1.42    1.69
   5  10  -8    2.37    1.25
  -5  10   8    0.49    1.57
   4  10  -8   -1.01    1.04
   4  10  -8    0.24    0.99
  -4  10   8   -1.94    1.44
  -3  10   8    3.95    1.45
   3  10  -8    2.60    1.10
   3  10  -8    1.72    1.07
   2  10  -8    1.10    1.08
   2  10  -8    3.56    1.09
  -2  10   8    3.46    1.35
   1  10  -8    1.65    1.10
  -1  10   8    3.13    1.32
   1  10  -8    1.32    1.04
   0 -10  -8   30.14    1.68
   0 -10  -8   27.84    1.85
   0  10  -8   30.20    1.90
   0  10   8   27.13    2.12
   0  10  -8   27.86    2.20
   0  10  -8   26.42    1.70
  -1 -10  -8    0.95    0.99
  -1  10  -8    0.78    0.93
  -1  10  -8   -0.18    1.15
  -1  10  -8    0.12    1.03
   1  10   8    4.31    1.24
  -2 -10  -8   10.76    1.29
  -2  10  -8    9.79    1.21
  -2  10  -8    9.85    1.26
   2  10   8   10.50    1.47
  -2  10  -8   12.42    1.57
  -3 -10  -8    1.10    1.06
  -3  10  -8    0.89    1.13
  -3  10  -8    0.14    1.30
  -3  10  -8   -0.91    1.05
   3  10   8   -0.04    1.39
  -3  11   8   18.62    1.98
   3  11  -8   22.40    1.68
   3  11  -8   16.05    1.54
   2  11  -8    0.66    1.19
  -2  11   8    2.27    1.54
   2  11  -8    1.59    1.16
   1  11  -8   -0.63    1.19
   1  11  -8    1.17    1.16
  -1  11   8    1.50    1.42
   0  11  -8   -0.67    1.24
   0  11  -8    4.29    1.24
   0  11   8   -0.14    1.43
  -1 -11  -8   -0.53    1.10
   1  11   8    1.64    1.40
  -1  11  -8    0.80    1.18
  -1  11  -8    0.17    1.31
  11   0  -9    1.01    1.79
 -11   0   9   -0.21    1.20
 -10   0   9   -1.27    1.02
  10   0  -9    0.45    1.52
   9   0  -9   -0.48    1.26
  -9   0   9    0.38    0.96
   8   0  -9    0.31    1.03
  -8   0   9   -0.30    0.78
   8   0  -9   -0.12    0.57
   7   0  -9   90.75    3.01
   7   0  -9  103.22    2.61
  -7   0   9   98.62    2.74
   6   0  -9    1.69    0.49
   6   0  -9   -0.09    0.72
  -6   0   9   -0.47    0.53
   5   0  -9   12.88    0.81
   5   0  -9   12.59    0.98
  -5   0   9   14.96    0.84
   4   0  -9    0.65    0.36
  -4   0   9    0.27    0.35
   4   0  -9   -0.22    0.53
   3   0  -9  120.24    3.01
   3   0  -9  122.87    3.00
  -3   0   9  122.54    2.92
   3   0  -9  120.62    3.19
   2   0  -9    0.69    0.44
   2   0  -9   -0.09    0.32
   2   0  -9   -0.20    0.32
  -2   0   9    0.14    0.24
   1   0  -9  103.48    2.64
   1   0  -9  108.28    2.70
   0   0  -9    0.10    0.30
   0   0  -9    0.24    0.35
  -1   0  -9   23.24    0.92
  -1   0  -9   26.13    1.02
  -2   0  -9    0.07    0.24
  -2   0  -9    0.43    0.39
  -2   0  -9    0.38    0.42
  -2   0  -9    0.49    0.42
  -3   0  -9   82.00    2.20
  -3   0  -9   79.87    2.20
  -3   0  -9   78.80    2.00
  -3   0  -9   79.65    2.24
  -4   0  -9   -0.60    0.49
  -4   0  -9   -0.01    0.55
  -4   0  -9   -1.50    0.55
  -4   0  -9    0.19    0.37
  -5   0  -9   57.03    1.94
  -5   0  -9   62.01    1.90
  -5   0  -9   56.99    1.88
  -5   0  -9   55.37    1.68
  -6   0  -9    1.92    0.74
  -6   0  -9   -0.05    0.71
  -6   0  -9    0.69    0.58
  -6   0  -9    0.94    0.73
  -7   0  -9    1.58    0.72
  -7   0  -9    1.74    0.86
  -8   0  -9   -0.07    0.82
 -11  -1   9    2.83    1.18
  11  -1  -9    3.51    1.79
  11   1  -9   -0.52    1.80
 -11   1   9   -0.40    1.26
  10  -1  -9    1.16    1.46
 -10  -1   9    0.33    1.02
 -10   1   9    1.64    1.14
  10   1  -9    2.31    1.59
   9  -1  -9   10.03    1.47
  -9  -1   9    9.66    1.08
   9   1  -9   10.54    1.52
  -9   1   9   10.43    1.17
  -8  -1   9   30.72    1.60
   8  -1  -9   32.97    1.92
   8  -1  -9   34.17    1.46
  -8   1   9   35.07    1.65
   8   1  -9   35.81    2.04
   7  -1  -9    8.52    0.74
  -7  -1   9    8.26    0.83
   7  -1  -9    6.58    1.04
   7   1  -9    6.92    0.61
  -7   1   9    7.94    0.84
   7   1  -9    7.62    1.10
  -6  -1   9   25.83    1.16
   6  -1  -9   23.34    1.39
   6  -1  -9   26.45    1.13
  -6   1   9   25.25    1.23
   6   1  -9   25.85    1.02
   6   1  -9   26.69    1.54
  -5  -1   9   16.60    0.86
   5  -1  -9   17.68    1.12
   5  -1  -9   15.97    0.90
   5   1  -9   16.27    1.18
   5   1  -9   16.98    0.80
  -5   1   9   16.62    0.93
   4  -1  -9   10.48    0.83
  -4  -1   9   12.04    0.66
   4  -1  -9   11.25    0.78
   4   1  -9   11.68    0.67
   4   1  -9   11.73    0.93
   4   1  -9   12.14    0.71
  -4   1   9   10.65    0.74
  -3  -1   9   15.93    0.62
   3  -1  -9   15.33    0.76
   3  -1  -9   15.34    0.89
   3   1  -9   14.96    0.96
   3   1  -9   15.99    0.72
  -3   1   9   14.71    0.70
   3   1  -9   14.19    0.74
   2  -1  -9   84.96    2.17
  -2  -1   9   83.24    1.97
   2   1  -9   83.44    2.13
   2   1  -9   85.04    2.34
   2   1  -9   82.76    2.19
  -2   1   9   80.36    2.04
   1  -1  -9   98.30    2.50
  -1   1   9   99.55    2.36
   1   1  -9   99.51    2.49
   1   1  -9   98.62    2.55
   0  -1  -9   65.33    1.82
   0  -1  -9   64.47    1.76
   0   1   9   63.64    1.60
   0   1  -9   66.17    1.84
   0   1  -9   65.83    1.76
  -1  -1  -9   12.93    0.56
  -1  -1  -9   14.08    0.72
  -1  -1  -9   13.93    0.80
  -1   1  -9   13.65    0.82
  -1   1  -9   12.45    0.79
  -1   1  -9   12.60    0.72
   1   1   9   12.47    0.54
  -2  -1  -9    3.61    0.52
  -2  -1  -9    3.56    0.38
  -2  -1  -9    2.80    0.46
  -2   1  -9    2.54    0.51
  -2   1  -9    3.51    0.48
  -2   1  -9    3.13    0.53
  -3  -1  -9    5.96    0.65
  -3  -1  -9    6.88    0.49
  -3  -1  -9    6.08    0.59
  -3  -1  -9    7.70    0.64
  -3   1  -9    5.14    0.63
  -3   1  -9    6.88    0.46
  -3   1  -9    6.79    0.62
  -3   1  -9    6.96    0.68
  -4  -1  -9   79.08    2.19
  -4  -1  -9   80.61    2.27
  -4  -1  -9   76.62    2.07
  -4  -1  -9   79.36    2.20
  -4   1  -9   77.52    2.27
  -4   1  -9   74.79    1.98
  -4   1  -9   78.11    2.26
  -4   1  -9   79.77    2.31
  -5  -1  -9   21.18    1.20
  -5  -1  -9   22.34    1.16
  -5  -1  -9   19.95    1.02
  -5  -1  -9   22.47    1.22
  -5   1  -9   20.55    1.29
  -5   1  -9   21.15    0.95
  -5   1  -9   19.20    1.26
  -5   1  -9   21.98    1.27
  -6  -1  -9   30.46    1.43
  -6  -1  -9   29.74    1.40
  -6  -1  -9   27.78    1.26
  -6   1  -9   28.39    1.47
  -6   1  -9   30.01    1.55
  -6   1  -9   28.09    1.24
  -7  -1  -9   18.13    1.28
  -7   1  -9   18.99    1.24
  -7   1  -9   17.85    1.28
  -8  -1  -9    2.94    0.88
  -8   1  -9    1.57    0.81
  -8   1  -9    2.06    1.05
  11  -2  -9    0.63    1.64
 -11  -2   9    0.53    1.07
  11   2  -9    1.64    1.81
 -11   2   9   -0.70    1.29
  10  -2  -9    0.09    1.41
 -10  -2   9    1.12    0.98
  10   2  -9    0.61    1.54
 -10   2   9    0.79    1.17
   9  -2  -9   29.43    2.09
  -9  -2   9   26.31    1.64
   9   2  -9   27.52    2.16
  -9   2   9   27.28    1.75
   8  -2  -9   11.07    1.28
  -8  -2   9   12.31    1.01
  -8   2   9   12.98    1.14
   8   2  -9   12.05    1.38
   7  -2  -9    9.04    1.09
  -7  -2   9    9.85    0.84
  -7   2   9    9.79    0.95
   7   2  -9   10.07    1.20
  -6  -2   9   18.06    1.01
   6  -2  -9   16.36    1.27
  -6   2   9   18.43    1.18
   6   2  -9   17.35    0.81
   6   2  -9   15.60    1.26
   5  -2  -9   26.73    1.29
   5  -2  -9   28.02    1.15
  -5  -2   9   27.68    1.02
  -5   2   9   29.36    1.21
   5   2  -9   27.08    1.43
   5   2  -9   25.53    0.99
   5   2  -9   27.45    0.98
   4  -2  -9   -0.12    0.50
  -4  -2   9   -0.18    0.30
   4  -2  -9   -0.15    0.41
   4   2  -9   -0.06    0.62
  -4   2   9    0.25    0.41
   4   2  -9    0.77    0.33
   4   2  -9   -0.10    0.35
  -3  -2   9  133.17    3.14
   3  -2  -9  129.19    3.34
   3  -2  -9  130.11    3.30
   3   2  -9  134.56    3.21
  -3   2   9  130.68    3.23
   3   2  -9  135.74    3.52
   3   2  -9  135.13    3.29
  -2  -2   9   77.80    1.87
   2  -2  -9   77.68    2.09
  -2   2   9   77.58    2.00
   2   2  -9   80.11    2.12
   2   2  -9   79.55    2.03
   2   2  -9   78.75    2.27
   1  -2  -9  207.50    4.90
   1   2  -9  209.44    4.96
   1   2  -9  205.23    4.86
  -1   2   9  201.97    4.81
   0  -2  -9   16.55    0.68
   0  -2  -9   14.95    0.76
   0   2  -9   15.41    0.75
   0   2   9   15.30    0.66
   0   2  -9   14.60    0.84
  -1  -2  -9   30.14    1.06
  -1  -2  -9   30.33    1.00
  -1   2  -9   30.29    1.14
  -1   2  -9   30.70    1.08
   1   2   9   28.53    0.97
  -1   2  -9   31.43    1.19
  -2  -2  -9   18.47    0.83
  -2  -2  -9   20.95    0.88
  -2   2  -9   19.53    0.94
  -2   2  -9   21.03    1.06
  -2   2  -9   17.29    0.97
  -3  -2  -9   50.07    1.55
  -3  -2  -9   52.15    1.50
  -3   2  -9   49.08    1.29
  -3   2  -9   50.73    1.62
  -3   2  -9   50.24    1.65
  -3   2  -9   49.72    1.71
  -4  -2  -9    9.10    0.67
  -4  -2  -9    8.56    0.70
  -4   2  -9   10.13    0.64
  -4   2  -9    8.90    0.76
  -4   2  -9    9.90    0.82
  -4   2  -9    9.35    0.85
  -5  -2  -9    2.06    0.62
  -5  -2  -9   -0.05    0.53
  -5  -2  -9    0.45    0.58
  -5   2  -9   -0.16    0.69
  -5   2  -9    0.25    0.45
  -5   2  -9    0.16    0.66
  -5   2  -9    0.05    0.69
  -6  -2  -9    0.96    0.65
  -6  -2  -9    0.85    0.67
  -6   2  -9    0.75    0.81
  -6   2  -9    0.39    0.57
  -6   2  -9    1.46    0.86
  -7  -2  -9    3.56    0.82
  -7   2  -9    2.50    0.99
  -7   2  -9    3.08    0.75
  -8  -2  -9    0.84    0.89
  -8   2  -9   -0.45    1.07
  -8   2  -9   -0.61    0.81
 -11  -3   9    1.22    1.20
 -11   3   9   -0.72    1.37
  11   3  -9   -0.40    1.82
 -10  -3   9    3.43    1.05
  10  -3  -9    3.21    1.45
  10   3  -9    3.79    1.64
 -10   3   9    0.89    1.22
   9  -3  -9    8.76    1.37
  -9  -3   9    9.37    1.06
   9   3  -9    9.44    1.53
  -9   3   9    8.23    1.23
   8  -3  -9   21.93    1.68
  -8  -3   9   21.62    1.39
   8   3  -9   26.92    1.99
  -8   3   9   21.76    1.67
  -7  -3   9   21.96    1.22
   7  -3  -9   21.30    1.46
  -7   3   9   19.58    1.42
   7   3  -9   22.87    1.76
  -6  -3   9    5.17    0.63
   6  -3  -9    5.55    0.81
   6   3  -9    6.13    1.03
  -6   3   9    5.12    0.81
   5  -3  -9    5.70    0.72
  -5  -3   9    5.86    0.54
   5   3  -9    4.79    0.90
  -5   3   9    4.99    0.70
   5   3  -9    5.17    0.51
   5   3  -9    5.36    0.45
  -4  -3   9    0.58    0.33
   4  -3  -9    0.80    0.50
   4  -3  -9    0.89    0.49
   4   3  -9    0.76    0.68
   4   3  -9    1.25    0.42
  -4   3   9    0.58    0.50
   4   3  -9    0.74    0.34
   3  -3  -9   74.51    2.13
  -3  -3   9   76.28    1.93
   3   3  -9   79.49    2.13
   3   3  -9   77.62    2.00
   3   3  -9   79.58    2.36
  -3   3   9   77.09    2.09
   2  -3  -9    4.45    0.53
  -2  -3   9    3.98    0.32
  -2   3   9    3.58    0.48
   2   3  -9    4.71    0.54
   2   3  -9    4.38    0.43
   2   3  -9    4.62    0.67
   1  -3  -9   36.14    1.21
   1   3  -9   35.34    1.16
  -1   3   9   36.55    1.17
   1   3  -9   36.02    1.28
   0  -3  -9    2.36    0.44
   0  -3  -9    3.11    0.44
   0   3  -9    2.84    0.51
   0   3   9    1.97    0.42
   0   3  -9    2.53    0.42
   0   3  -9    3.00    0.49
  -1  -3  -9    9.83    0.71
  -1  -3  -9    9.50    0.71
  -1   3  -9    9.41    0.65
  -1   3  -9    9.21    0.70
   1   3   9    8.83    0.62
  -1   3  -9   10.20    0.72
  -2  -3  -9    1.74    0.46
  -2  -3  -9    1.14    0.43
  -2   3  -9    0.79    0.48
   2   3   9    1.96    0.48
  -2   3  -9    0.95    0.51
  -2   3  -9    0.96    0.55
  -3  -3  -9   47.76    1.52
  -3  -3  -9   46.95    1.50
  -3   3  -9   46.45    1.27
  -3   3  -9   47.84    1.65
  -3   3  -9   46.38    1.61
  -3   3  -9   48.63    1.74
  -4  -3  -9   38.87    1.42
  -4  -3  -9   40.78    1.43
  -4   3  -9   40.86    1.24
  -4   3  -9   41.71    1.61
  -4   3  -9   40.48    1.55
  -4   3  -9   40.56    1.67
  -5  -3  -9    2.36    0.63
  -5  -3  -9    1.96    0.63
  -5   3  -9    2.66    0.81
  -5   3  -9    2.71    0.83
  -5   3  -9    2.48    0.53
  -6  -3  -9    0.95    0.71
  -6   3  -9    0.46    0.61
  -6   3  -9    0.48    0.87
  -6   3  -9    0.64    0.90
  -7  -3  -9    1.65    0.84
  -7   3  -9    1.98    1.01
  -7   3  -9    2.05    0.78
  -7   3  -9    1.93    1.08
  -8  -3  -9    5.12    1.04
  -8   3  -9    7.13    1.31
  -8   3  -9    4.13    0.93
 -10   4   9    0.61    1.34
  10   4  -9    0.93    1.57
   9   4  -9   -1.10    1.32
  -9   4   9   -0.75    1.19
  -8  -4   9   15.36    1.20
  -8   4   9   15.03    1.37
   8   4  -9   16.00    1.62
  -7  -4   9   74.70    2.24
   7  -4  -9   74.45    2.50
  -7   4   9   68.40    2.45
   7   4  -9   76.55    2.78
  -6  -4   9   26.94    1.19
   6  -4  -9   27.74    1.34
  -6   4   9   24.34    1.46
   6   4  -9   24.92    1.67
   5  -4  -9    0.59    0.55
  -5  -4   9    0.81    0.50
   5   4  -9    1.16    0.83
  -5   4   9    0.58    0.67
   5   4  -9    1.43    0.48
   5   4  -9    1.02    0.34
   4   4  -9   16.99    0.77
  -4   4   9   19.60    1.13
   4   4  -9   21.25    1.33
   4   4  -9   18.90    0.98
   3  -4  -9   10.60    0.74
   3   4  -9   11.81    0.69
   3   4  -9   14.64    1.16
  -3   4   9   11.97    0.80
   3   4  -9   11.93    0.86
   2  -4  -9   61.22    1.80
   2   4  -9   59.17    1.67
   2   4  -9   61.05    1.99
  -2   4   9   61.24    1.81
   2   4  -9   60.18    1.83
   1  -4  -9   16.83    0.92
   1   4  -9   17.14    0.72
   1   4  -9   19.56    1.02
  -1   4   9   17.82    0.94
   1   4  -9   18.30    0.85
   0  -4  -9   34.51    1.26
   0  -4  -9   36.36    1.26
   0   4  -9   35.66    1.38
   0   4   9   33.55    1.25
   0   4  -9   34.53    1.30
   0   4  -9   35.05    1.22
  -1  -4  -9   75.87    2.06
  -1  -4  -9   78.46    2.10
  -1   4  -9   74.51    2.09
   1   4   9   70.98    2.09
  -1   4  -9   71.69    2.13
  -1   4  -9   73.01    2.22
  -2  -4  -9    0.27    0.49
  -2  -4  -9    0.98    0.46
  -2   4  -9    0.56    0.55
   2   4   9   -0.13    0.48
  -2   4  -9   -0.17    0.50
  -2   4  -9   -0.57    0.55
  -3  -4  -9    2.44    0.53
  -3  -4  -9    2.29    0.58
  -3   4  -9    2.27    0.73
  -3   4  -9    1.97    0.62
  -3   4  -9    1.55    0.40
  -3   4  -9    1.67    0.63
  -4  -4  -9    0.73    0.59
  -4  -4  -9    0.68    0.57
  -4   4  -9    0.40    0.45
  -4   4  -9    1.43    0.78
  -4   4  -9   -0.22    0.69
  -5  -4  -9   23.46    1.32
  -5   4  -9   23.29    1.65
  -5   4  -9   24.55    1.60
  -5   4  -9   24.46    1.11
  -6  -4  -9   10.94    1.01
  -6   4  -9   10.79    1.19
  -6   4  -9   11.51    1.20
  -6   4  -9    9.87    0.84
  -7  -4  -9   -0.21    0.86
  -7   4  -9    0.68    1.12
  -7   4  -9    1.90    1.06
  -7   4  -9    2.20    0.80
  -8  -4  -9    0.04    0.96
  -8   4  -9   -0.14    0.89
  -8   4  -9   -0.09    1.25
  10   5  -9   -0.67    1.59
 -10   5   9   -0.19    1.44
  -9   5   9   18.71    1.72
   9   5  -9   19.54    1.96
   8   5  -9    1.18    1.33
  -8   5   9    1.68    1.23
  -7   5   9   18.98    1.42
   7   5  -9   21.44    1.70
   6   5  -9    3.52    1.07
  -6   5   9    2.44    0.93
   5   5  -9    1.05    0.53
   5   5  -9    2.03    0.92
  -5   5   9    2.19    0.82
   4   5  -9    5.32    0.95
   4   5  -9    3.41    0.43
  -4   5   9    4.91    0.79
   4   5  -9    3.55    0.61
   3   5  -9   45.62    1.82
   3   5  -9   44.52    1.60
  -3   5   9   43.94    1.66
   3   5  -9   44.68    1.36
   2  -5  -9    0.63    0.53
   2   5  -9    2.23    0.45
   2   5  -9    1.82    0.59
  -2   5   9    1.77    0.63
   2   5  -9    2.29    0.69
   2   5  -9    1.87    0.48
   1  -5  -9    2.95    0.55
   1   5  -9    3.24    0.64
   1   5  -9    2.84    0.48
   1   5  -9    3.48    0.66
  -1   5   9    2.87    0.62
   1   5  -9    3.90    0.51
   0  -5  -9    3.80    0.61
   0  -5  -9    3.52    0.57
   0   5  -9    2.57    0.65
   0   5   9    3.82    0.63
   0   5  -9    3.05    0.62
   0   5  -9    3.58    0.45
   0   5  -9    3.30    0.55
  -1  -5  -9   44.65    1.56
  -1  -5  -9   47.91    1.53
  -1   5  -9   45.90    1.31
  -1   5  -9   45.33    1.75
   1   5   9   43.03    1.60
  -1   5  -9   46.09    1.56
  -1   5  -9   46.28    1.61
  -2  -5  -9   10.51    0.74
  -2  -5  -9   12.43    0.87
   2   5   9   10.75    0.84
  -2   5  -9   10.35    0.71
  -2   5  -9   10.60    0.95
  -2   5  -9   12.98    0.92
  -3  -5  -9   41.19    1.58
  -3  -5  -9   42.47    1.46
  -3   5  -9   41.01    1.65
  -3   5  -9   43.39    1.83
  -3   5  -9   42.50    1.34
  -4  -5  -9    2.22    0.62
  -4  -5  -9    0.68    0.67
  -4   5  -9    1.66    0.80
  -4   5  -9    0.95    0.55
  -4   5  -9   -0.09    0.82
  -5  -5  -9   56.87    2.04
  -5   5  -9   59.57    2.24
  -5   5  -9   57.44    1.81
  -5   5  -9   58.15    2.37
  -6  -5  -9    2.07    0.86
  -6   5  -9    1.45    1.07
  -6   5  -9    1.55    1.07
  -6   5  -9    1.34    0.74
  -7  -5  -9    1.82    0.98
  -7   5  -9    0.82    1.16
  -7   5  -9    2.36    1.26
  -7   5  -9    1.75    0.88
  -9   6   9   11.60    1.70
   9   6  -9   10.09    1.82
   8   6  -9    6.57    1.54
  -8   6   9    8.14    1.42
   7   6  -9    2.44    1.28
  -7   6   9    3.36    1.21
  -6   6   9    9.42    1.21
   6   6  -9    9.91    1.30
   5   6  -9    8.32    1.18
  -5   6   9    6.13    1.04
   5   6  -9    4.98    0.71
   4   6  -9    7.66    0.81
  -4   6   9    7.48    0.96
   4   6  -9    7.63    1.06
   3   6  -9    2.67    0.69
   3   6  -9    3.22    0.85
  -3   6   9    2.07    0.80
   2  -6  -9  106.90    2.91
   2   6  -9  106.42    3.06
  -2   6   9  105.62    3.01
   2   6  -9  106.59    2.80
   2   6  -9  105.87    3.01
   1  -6  -9    3.08    0.61
   1   6  -9    3.66    0.71
   1   6  -9    2.60    0.72
  -1   6   9    1.34    0.70
   1   6  -9    3.13    0.58
   0  -6  -9    3.46    0.69
   0  -6  -9    3.11    0.61
   0   6  -9    3.02    0.55
   0   6   9    2.92    0.72
   0   6  -9    2.46    0.74
   0   6  -9    2.51    0.68
  -1  -6  -9    0.21    0.53
  -1  -6  -9    1.45    0.64
  -1   6  -9    0.68    0.72
   1   6   9    0.87    0.66
  -1   6  -9   -0.54    0.62
  -1   6  -9    1.06    0.50
  -2  -6  -9   11.16    0.82
  -2  -6  -9   13.72    1.00
   2   6   9   13.28    1.03
  -2   6  -9   11.79    1.06
  -2   6  -9   13.80    0.90
  -2   6  -9   12.33    1.00
  -3  -6  -9   27.06    1.41
  -3  -6  -9   24.52    1.21
  -3   6  -9   24.79    1.66
  -3   6  -9   27.63    1.51
  -3   6  -9   25.23    1.14
  -4  -6  -9    0.66    0.74
  -4   6  -9    0.73    0.97
  -4   6  -9    1.37    0.64
  -4   6  -9    1.23    0.86
  -5  -6  -9    3.66    0.88
  -5   6  -9    3.14    0.75
  -5   6  -9    2.81    1.11
  -5   6  -9    3.52    1.08
  -6  -6  -9    1.10    0.92
  -6   6  -9   -0.63    1.14
  -6   6  -9   -1.00    0.78
  -6   6  -9   -0.16    1.14
  -7  -6  -9   -1.46    0.94
  -7   6  -9   -0.40    1.28
  -7   6  -9   -1.28    1.21
  -7   6  -9    0.13    0.90
   9   7  -9   -0.30    1.69
  -9   7   9   -2.15    1.55
  -8   7   9   -1.23    1.41
   8   7  -9   -1.09    1.50
   7   7  -9    7.45    1.52
  -7   7   9    7.94    1.50
   6   7  -9    0.87    1.21
  -6   7   9    1.35    1.19
   5   7  -9   17.71    1.49
   5   7  -9   15.86    1.32
  -5   7   9   17.94    1.45
   4   7  -9    3.22    0.80
  -4   7   9    2.47    1.01
   4   7  -9    5.98    1.10
   3   7  -9    0.24    0.70
  -3   7   9    1.56    0.91
   3   7  -9   -0.78    0.85
   3   7  -9    0.73    0.68
   2   7  -9    1.46    0.74
  -2   7   9   -0.51    0.79
   2   7  -9   -0.71    0.63
   2   7  -9   -0.30    0.79
   1  -7  -9   98.68    2.81
   1   7  -9  100.42    2.84
   1   7  -9  100.93    2.96
   1   7  -9  100.56    2.72
  -1   7   9   95.56    2.97
   0  -7  -9    0.61    0.69
   0  -7  -9    1.43    0.62
   0   7   9    1.70    0.81
   0   7  -9    2.09    0.77
   0   7  -9    2.57    0.65
   0   7  -9    1.45    0.77
  -1  -7  -9    4.36    0.81
  -1  -7  -9    5.50    0.74
   1   7   9    6.91    0.94
  -1   7  -9    6.14    0.72
  -1   7  -9    6.17    0.88
  -1   7  -9    4.50    0.91
  -2  -7  -9    1.78    0.78
  -2  -7  -9    0.09    0.61
  -2   7  -9    0.83    0.78
   2   7   9    0.99    0.82
  -2   7  -9    1.38    0.65
  -2   7  -9    0.09    0.86
  -3  -7  -9   14.38    1.13
  -3   7  -9   13.38    1.29
  -3   7  -9   12.84    1.12
  -3   7  -9   14.16    0.94
  -4  -7  -9    1.07    0.83
  -4   7  -9   -0.74    0.95
  -4   7  -9   -0.60    0.75
  -4   7  -9   -0.89    1.04
  -5  -7  -9   15.03    1.28
  -5   7  -9   19.04    1.61
  -5   7  -9   18.93    1.52
  -5   7  -9   16.04    1.14
  -6  -7  -9    1.93    1.02
  -6   7  -9    0.15    1.28
  -6   7  -9   -0.71    1.26
  -6   7  -9    1.41    0.92
   8   8  -9    6.77    1.82
  -8   8   9    9.02    1.77
   7   8  -9    0.01    1.45
  -7   8   9   -1.62    1.45
  -6   8   9    7.74    1.48
   6   8  -9    5.02    1.44
   5   8  -9   15.92    1.60
  -5   8   9   17.44    1.57
   4   8  -9   11.04    1.08
   4   8  -9   13.15    1.16
   4   8  -9   13.48    1.39
  -4   8   9   14.38    1.41
   3   8  -9    6.72    1.12
   3   8  -9    7.51    0.94
  -3   8   9    7.08    1.21
   3   8  -9    6.11    0.95
   2   8  -9   16.32    1.29
  -2   8   9   13.57    1.27
   2   8  -9   15.51    1.23
   2   8  -9   16.98    1.32
   1  -8  -9   18.61    1.38
   1   8  -9   21.44    1.45
  -1   8   9   21.43    1.46
   1   8  -9   19.92    1.62
   1   8  -9   24.05    1.37
   0  -8  -9    1.02    0.70
   0  -8  -9   -1.03    0.78
   0   8   9    0.89    0.93
   0   8  -9   -0.03    0.87
   0   8  -9   -0.12    0.79
   0   8  -9    2.52    0.77
  -1  -8  -9    9.59    0.91
  -1  -8  -9    8.72    1.05
  -1   8  -9    9.05    1.13
  -1   8  -9    8.71    1.02
  -1   8  -9   10.22    0.93
   1   8   9    9.10    1.10
  -2  -8  -9    7.06    0.86
  -2  -8  -9    6.92    0.97
  -2   8  -9   10.12    1.10
  -2   8  -9    7.80    0.91
  -2   8  -9    8.82    1.18
   2   8   9    8.62    1.27
  -3  -8  -9    1.86    0.91
  -3   8  -9    1.30    1.11
  -3   8  -9    0.44    0.97
  -3   8  -9    2.66    0.84
  -4  -8  -9   -0.21    0.90
  -4   8  -9    0.43    0.87
  -4   8  -9    1.74    1.10
  -4   8  -9    1.19    1.23
  -5  -8  -9   -0.98    0.95
  -5   8  -9    2.07    1.24
  -5   8  -9    1.18    0.97
  -5   8  -9    2.74    1.33
   7   9  -9    5.26    1.70
  -7   9   9    0.33    1.66
   6   9  -9    2.05    1.45
  -6   9   9    0.62    1.51
   5   9  -9    1.79    1.30
  -5   9   9    1.75    1.42
   5   9  -9    1.34    1.06
   4   9  -9    1.16    1.15
  -4   9   9    5.06    1.39
   4   9  -9    3.91    0.98
   4   9  -9    3.64    1.05
   3   9  -9   16.92    1.36
   3   9  -9   20.38    1.38
   3   9  -9   19.05    1.47
  -3   9   9   18.07    1.64
   2   9  -9    0.29    0.96
  -2   9   9    2.39    1.19
   2   9  -9    0.09    0.88
   1  -9  -9   -0.85    0.76
   1   9  -9   -0.14    0.86
  -1   9   9    0.94    1.07
   1   9  -9    0.48    0.96
   1   9  -9    1.76    0.90
   0  -9  -9    0.42    0.77
   0  -9  -9    0.36    0.89
   0   9  -9    1.74    0.91
   0   9  -9    1.08    1.04
   0   9   9    1.55    1.07
   0   9  -9   -0.44    0.85
  -1  -9  -9    6.89    0.91
  -1  -9  -9    7.82    1.09
  -1   9  -9    7.78    1.01
  -1   9  -9    6.58    1.23
  -1   9  -9    6.91    1.05
   1   9   9    9.87    1.26
  -2  -9  -9    1.22    0.96
  -2   9  -9    0.17    1.13
  -2   9  -9    0.45    0.94
  -2   9  -9    1.08    0.92
  -3  -9  -9    2.67    1.01
  -3   9  -9    4.84    1.32
  -3   9  -9    4.76    1.13
  -3   9  -9    3.03    1.01
  -4  -9  -9    9.89    1.26
  -4   9  -9    8.05    1.32
  -4   9  -9    7.52    1.49
  -4   9  -9    8.09    1.15
  -5  10   9   -0.20    1.56
   5  10  -9    2.64    1.25
   4  10  -9   -0.62    1.07
   4  10  -9    0.22    1.01
  -4  10   9   -1.04    1.45
   3  10  -9    4.67    1.17
  -3  10   9    6.71    1.52
   3  10  -9    6.38    1.20
  -2  10   9    8.71    1.49
   2  10  -9    9.40    1.31
   2  10  -9   10.13    1.23
   1 -10  -9    7.13    1.02
  -1  10   9    9.24    1.48
   1  10  -9    3.86    1.17
   1  10  -9    8.11    1.17
   0 -10  -9   -0.86    0.85
   0  10  -9   -0.13    0.95
   0  10  -9    1.03    1.01
   0  10   9    0.93    1.20
   0  10  -9    1.39    1.15
  -1 -10  -9    0.14    1.00
  -1  10  -9   -0.85    1.17
  -1  10  -9    1.29    1.03
   1  10   9    1.13    1.21
  -1  10  -9    1.17    1.01
  -2 -10  -9   -0.33    1.06
  -2  10  -9    1.68    1.07
  -2  10  -9    0.73    1.04
  -2  10  -9   -1.16    1.28
  -3 -10  -9    8.84    1.29
  -3  10  -9    7.26    1.26
  -3  10  -9    5.60    1.50
  -3  10  -9    9.32    1.33
   2  11  -9    1.11    1.20
   2  11  -9    2.85    1.21
  -2  11   9    0.92    1.50
   1 -11  -9    2.61    1.02
   1  11  -9    4.47    1.22
  -1  11   9    5.05    1.60
   1  11  -9    3.83    1.30
  11   0 -10   -1.55    1.71
 -11   0  10    0.33    1.21
  10   0 -10    3.02    1.56
 -10   0  10    3.01    1.13
  -9   0  10   -0.65    0.95
   9   0 -10   -1.89    1.24
   8   0 -10    1.04    1.08
   8   0 -10    2.09    0.67
  -8   0  10    1.06    0.85
  -7   0  10    0.29    0.69
   7   0 -10    0.16    0.56
   7   0 -10   -0.41    0.90
   6   0 -10   60.29    2.20
   6   0 -10   64.83    1.83
  -6   0  10   59.64    1.89
   5   0 -10    0.51    0.44
   5   0 -10   -0.57    0.67
  -5   0  10   -0.10    0.46
   4   0 -10   47.61    1.43
   4   0 -10   46.49    1.70
  -4   0  10   47.53    1.38
  -3   0  10   -0.07    0.31
   3   0 -10    0.80    0.38
   3   0 -10    0.59    0.39
   3   0 -10    0.54    0.54
  -2   0  10   55.93    1.42
   2   0 -10   54.10    1.65
   2   0 -10   59.03    1.61
   1   0 -10    0.14    0.40
   1   0 -10   -0.48    0.34
   0   0 -10   76.20    2.06
   0   0 -10   78.51    2.16
  -1   0 -10    0.67    0.39
  -1   0 -10   -0.47    0.44
  -2   0 -10   24.56    1.09
  -2   0 -10   21.14    1.14
  -2   0 -10   24.22    1.02
  -3   0 -10   -0.01    0.55
  -3   0 -10    0.34    0.54
  -3   0 -10    0.14    0.32
  -3   0 -10   -0.88    0.48
  -4   0 -10    1.11    0.60
  -4   0 -10    0.88    0.64
  -4   0 -10    1.19    0.63
  -4   0 -10    0.98    0.41
  -5   0 -10    0.03    0.68
  -5   0 -10   -0.20    0.65
  -5   0 -10    0.23    0.68
  -5   0 -10    0.17    0.48
  -6   0 -10   56.71    1.81
  -6   0 -10   60.95    2.11
  -6   0 -10   60.78    2.11
  -6   0 -10   59.00    2.10
  -7   0 -10   -0.94    0.68
  -7   0 -10    0.09    0.89
  -8   0 -10    0.23    0.82
  11  -1 -10    0.02    1.70
 -11  -1  10   -0.64    1.20
 -11   1  10    0.78    1.31
  11   1 -10    1.47    1.82
  10  -1 -10    3.10    1.51
 -10  -1  10    2.32    1.07
  10   1 -10    1.84    1.58
 -10   1  10    3.40    1.17
   9  -1 -10    4.63    1.35
  -9  -1  10    4.37    0.96
  -9   1  10    8.53    1.11
   9   1 -10    7.00    1.48
   8  -1 -10    4.93    1.17
   8  -1 -10    5.06    0.76
  -8  -1  10    4.35    0.87
  -8   1  10    4.65    0.95
   8   1 -10    5.80    1.23
   7  -1 -10   62.57    2.34
   7  -1 -10   66.39    2.01
  -7  -1  10   61.74    2.02
   7   1 -10   65.85    2.46
   7   1 -10   64.42    1.86
  -7   1  10   61.32    2.07
  -6  -1  10    9.53    0.77
   6  -1 -10   11.92    0.80
   6  -1 -10   10.27    1.03
   6   1 -10   12.44    0.87
  -6   1  10   12.81    0.88
   6   1 -10   12.22    1.16
  -5  -1  10   52.93    1.55
   5  -1 -10   48.97    1.61
   5  -1 -10   51.84    1.85
  -5   1  10   51.38    1.62
   5   1 -10   49.97    1.90
   5   1 -10   52.34    1.53
   4  -1 -10   16.79    1.08
   4  -1 -10   16.98    0.93
  -4  -1  10   18.08    0.78
   4   1 -10   17.49    0.85
   4   1 -10   16.67    1.15
  -4   1  10   17.04    0.85
   4   1 -10   17.40    0.87
  -3  -1  10   26.03    0.82
   3  -1 -10   25.85    1.16
   3  -1 -10   25.10    1.03
   3   1 -10   26.46    1.27
   3   1 -10   26.91    0.99
  -3   1  10   26.21    0.93
   3   1 -10   24.95    1.02
   2  -1 -10   39.63    1.22
   2   1 -10   34.52    0.94
  -2   1  10   35.33    1.03
   2   1 -10   36.50    1.24
   2   1 -10   34.10    1.15
   1  -1 -10  221.19    5.23
  -1   1  10  214.95    5.06
   1   1 -10  222.17    5.22
   1   1 -10  223.08    5.29
   0  -1 -10   34.74    1.19
   0  -1 -10   35.69    1.24
   0   1 -10   34.55    1.17
   0   1 -10   35.83    1.26
  -1  -1 -10   40.16    1.41
  -1  -1 -10   43.38    1.16
  -1  -1 -10   41.58    1.35
  -1   1 -10   44.77    1.47
  -1   1 -10   44.08    1.37
  -2  -1 -10   13.98    0.97
  -2  -1 -10   15.44    0.70
  -2  -1 -10   15.98    0.89
  -2   1 -10   16.37    1.02
  -2   1 -10   16.51    0.95
  -2   1 -10   16.64    0.94
  -3  -1 -10    4.76    0.60
  -3  -1 -10    4.91    0.68
  -3  -1 -10    5.05    0.48
  -3   1 -10    5.78    0.38
  -3   1 -10    5.35    0.69
  -3   1 -10    5.98    0.63
  -3   1 -10    6.45    0.72
  -4  -1 -10    6.69    0.71
  -4  -1 -10    6.76    0.57
  -4  -1 -10    7.24    0.78
  -4  -1 -10    5.72    0.72
  -4   1 -10    6.61    0.77
  -4   1 -10    5.43    0.72
  -4   1 -10    6.62    0.79
  -4   1 -10    6.88    0.49
  -5  -1 -10    2.02    0.69
  -5  -1 -10    0.77    0.65
  -5  -1 -10    1.28    0.54
  -5   1 -10   -1.04    0.64
  -5   1 -10    0.70    0.47
  -5   1 -10    0.94    0.73
  -5   1 -10    0.36    0.73
  -6  -1 -10    4.48    0.83
  -6  -1 -10    3.91    0.82
  -6  -1 -10    3.30    0.69
  -6   1 -10    3.76    0.91
  -6   1 -10    1.98    0.62
  -6   1 -10    2.62    0.84
  -6   1 -10    2.17    0.85
  -7  -1 -10    0.64    0.74
  -7   1 -10    0.01    0.70
  -7   1 -10   -0.06    0.96
  -8  -1 -10    4.56    0.96
  -8   1 -10    4.58    0.92
  -8   1 -10    5.03    1.17
  11  -2 -10    3.18    1.73
 -11   2  10    4.38    1.41
  11   2 -10    1.97    1.81
  10  -2 -10    2.59    1.47
  10   2 -10    5.13    1.68
 -10   2  10    2.35    1.24
   9  -2 -10    3.21    0.85
   9  -2 -10    0.59    1.23
  -9  -2  10    2.10    1.09
  -9   2  10    3.03    1.04
   9   2 -10    4.70    1.42
   8  -2 -10   24.08    1.78
   8  -2 -10   26.40    1.46
  -8  -2  10   23.90    1.44
   8   2 -10   26.81    2.00
  -8   2  10   26.17    1.64
   7  -2 -10   16.81    1.32
   7  -2 -10   17.24    1.23
  -7  -2  10   16.36    1.17
   7   2 -10   19.44    1.47
  -7   2  10   18.49    1.36
   6  -2 -10   -0.52    0.55
   6  -2 -10   -0.07    0.73
  -6  -2  10    0.12    0.52
   6   2 -10    0.42    0.42
   6   2 -10   -0.21    0.84
   6   2 -10    0.59    0.42
  -6   2  10    1.27    0.67
   5  -2 -10   22.43    1.11
  -5  -2  10   21.11    0.92
   5  -2 -10   20.97    1.23
   5   2 -10   18.13    1.33
   5   2 -10   20.74    0.91
   5   2 -10   19.96    0.95
  -5   2  10   19.73    1.10
  -4  -2  10   41.18    1.34
   4  -2 -10   42.01    1.43
   4  -2 -10   41.69    1.51
   4   2 -10   41.21    1.36
   4   2 -10   42.08    1.28
   4   2 -10   41.53    1.69
  -4   2  10   40.99    1.38
   3  -2 -10   13.53    0.87
  -3   2  10   14.50    0.75
   3   2 -10   13.93    0.85
   3   2 -10   13.13    1.05
   3   2 -10   13.20    0.75
   2  -2 -10    0.77    0.41
  -2   2  10    0.59    0.33
   2   2 -10    0.69    0.42
   2   2 -10    0.13    0.36
   2   2 -10    0.13    0.56
   1  -2 -10   14.00    0.80
   1   2 -10   14.51    0.76
   1   2 -10   13.60    0.89
  -1   2  10   14.27    0.66
   0  -2 -10   72.22    2.00
   0   2 -10   72.36    1.98
   0   2 -10   74.68    2.09
   0   2  10   71.58    1.94
  -1  -2 -10    8.88    0.61
  -1  -2 -10    7.14    0.60
  -1   2 -10    6.64    0.64
  -1   2 -10    8.38    0.71
  -1   2 -10    7.56    0.61
  -2  -2 -10   21.70    0.90
  -2  -2 -10   22.46    1.03
  -2   2 -10   21.91    1.10
  -2   2 -10   21.84    1.05
  -2   2 -10   23.31    1.19
  -3  -2 -10    0.54    0.52
  -3  -2 -10    0.51    0.44
  -3   2 -10    0.21    0.53
  -3   2 -10    0.75    0.63
  -3   2 -10    0.39    0.61
  -4  -2 -10   61.84    1.84
  -4  -2 -10   55.77    1.70
  -4   2 -10   54.60    1.51
  -4   2 -10   58.16    1.94
  -4   2 -10   55.64    1.90
  -4   2 -10   57.19    2.01
  -5  -2 -10   25.28    1.32
  -5  -2 -10   24.79    1.18
  -5   2 -10   23.38    1.41
  -5   2 -10   23.86    1.00
  -5   2 -10   24.23    1.49
  -5   2 -10   25.23    1.54
  -6  -2 -10    2.16    0.77
  -6  -2 -10    2.80    0.72
  -6   2 -10    1.82    0.87
  -6   2 -10    2.73    0.62
  -6   2 -10    2.56    0.95
  -7  -2 -10   -0.14    0.77
  -7   2 -10   -0.05    0.68
  -7   2 -10    0.89    1.05
  -8  -2 -10    5.09    1.03
  -8   2 -10    5.31    0.90
  -8   2 -10    8.14    1.31
  11   3 -10   -0.68    1.83
 -11   3  10    0.10    1.42
 -10   3  10    5.67    1.35
  10   3 -10    6.07    1.74
   9  -3 -10   -1.41    1.16
   9   3 -10   -0.05    1.34
  -9   3  10    0.99    1.10
   8  -3 -10   18.06    1.44
  -8   3  10   16.87    1.35
   8   3 -10   19.22    1.68
   7  -3 -10   18.11    1.29
   7   3 -10   18.13    1.46
  -7   3  10   17.02    1.23
   6  -3 -10   21.29    1.31
   6   3 -10   19.16    1.20
   6   3 -10   19.59    1.55
  -6   3  10   18.10    1.31
   5  -3 -10   36.45    1.48
   5  -3 -10   35.37    1.42
   5   3 -10   37.02    1.26
  -5   3  10   35.98    1.44
   5   3 -10   35.88    1.71
   5   3 -10   35.87    1.17
   4  -3 -10    7.87    0.70
   4  -3 -10    8.98    0.76
   4   3 -10    8.32    0.96
  -4   3  10    8.45    0.71
   4   3 -10    8.25    0.65
   4   3 -10    8.15    0.57
   3  -3 -10    0.60    0.48
   3   3 -10    0.34    0.45
   3   3 -10    0.78    0.37
  -3   3  10    0.43    0.46
   3   3 -10    0.74    0.64
   2  -3 -10    0.89    0.47
  -2   3  10    0.87    0.44
   2   3 -10    0.84    0.38
   2   3 -10    1.50    0.65
   2   3 -10    0.82    0.48
   1  -3 -10   17.75    0.94
  -1   3  10   17.52    0.84
   1   3 -10   15.36    0.85
   1   3 -10   18.74    1.00
   0  -3 -10   89.30    2.41
   0  -3 -10   93.79    2.34
   0   3  10   87.14    2.33
   0   3 -10   87.25    2.39
   0   3 -10   91.73    2.53
   0   3 -10   89.39    2.47
  -1  -3 -10    0.23    0.41
  -1  -3 -10    0.04    0.43
  -1   3 -10   -0.06    0.50
  -1   3 -10   -0.96    0.50
  -1   3 -10    0.94    0.47
  -2  -3 -10   47.57    1.48
  -2  -3 -10   46.65    1.51
  -2   3 -10   44.51    1.56
  -2   3 -10   45.92    1.65
  -2   3 -10   48.17    1.73
  -3  -3 -10    8.01    0.68
  -3  -3 -10    7.27    0.68
  -3   3 -10    7.05    0.84
  -3   3 -10    8.69    0.84
  -3   3 -10    7.24    0.74
  -4  -3 -10    9.01    0.77
  -4  -3 -10    8.31    0.75
  -4   3 -10    8.88    0.92
  -4   3 -10    9.90    0.67
  -4   3 -10   10.17    0.98
  -4   3 -10    9.00    0.86
  -5  -3 -10    1.86    0.70
  -5  -3 -10    1.17    0.65
  -5   3 -10    1.48    0.87
  -5   3 -10    1.77    0.51
  -5   3 -10    0.96    0.84
  -6  -3 -10    1.74    0.76
  -6   3 -10    3.31    1.02
  -6   3 -10    1.42    0.60
  -6   3 -10    1.74    0.97
  -7  -3 -10    1.43    0.87
  -7   3 -10    1.40    1.31
  -7   3 -10    2.83    0.75
  -7   3 -10    3.68    1.18
  -8  -3 -10   -0.32    0.92
  -8   3 -10    2.02    1.25
  -8   3 -10    0.14    1.01
 -10   4  10    1.35    1.38
  10   4 -10    4.84    1.73
  -9   4  10    0.56    1.19
   9   4 -10   -0.09    1.37
  -8   4  10   -0.36    1.04
   8   4 -10   -0.47    1.19
   7   4 -10   37.56    2.04
  -7   4  10   32.83    1.84
   6  -4 -10   55.15    1.89
  -6   4  10   50.97    1.95
   6   4 -10   54.71    2.24
   5  -4 -10    4.94    0.70
   5   4 -10    3.28    0.57
  -5   4  10    5.34    0.80
   5   4 -10    3.77    0.45
   5   4 -10    4.65    1.00
   4  -4 -10    0.82    0.57
   4   4 -10    0.20    0.79
   4   4 -10    0.36    0.39
   4   4 -10    1.48    0.55
  -4   4  10    1.26    0.64
   3  -4 -10    7.70    0.70
   3   4 -10    9.30    0.95
  -3   4  10    7.27    0.70
   3   4 -10    6.78    0.54
   3   4 -10    7.35    0.70
   2  -4 -10   49.46    1.65
   2   4 -10   53.99    1.89
  -2   4  10   51.02    1.64
   2   4 -10   49.06    1.51
   2   4 -10   52.87    1.43
   2   4 -10   50.06    1.71
   1  -4 -10    7.41    0.66
   1   4 -10    7.21    0.72
  -1   4  10    6.79    0.66
   1   4 -10    7.71    0.62
   0  -4 -10    2.24    0.52
   0  -4 -10    2.39    0.53
   0   4 -10    3.42    0.64
   0   4 -10    2.29    0.49
   0   4 -10    2.03    0.58
   0   4  10    2.76    0.55
  -1  -4 -10   37.45    1.32
  -1  -4 -10   36.16    1.33
  -1   4 -10   36.48    1.42
  -1   4 -10   35.25    1.36
  -1   4 -10   35.28    1.52
  -2  -4 -10   17.15    0.98
  -2  -4 -10   15.63    1.00
  -2   4 -10   15.84    1.23
  -2   4 -10   16.97    1.15
  -2   4 -10   17.27    1.09
  -3  -4 -10   -0.39    0.51
  -3  -4 -10   -0.96    0.54
  -3   4 -10    0.44    0.67
  -3   4 -10    0.05    0.59
  -3   4 -10   -0.51    0.70
  -4  -4 -10    1.62    0.64
  -4  -4 -10    2.31    0.66
  -4   4 -10    1.10    0.80
  -4   4 -10    1.33    0.45
  -4   4 -10    0.88    0.84
  -5  -4 -10   30.53    1.46
  -5   4 -10   29.62    1.82
  -5   4 -10   31.65    1.76
  -5   4 -10   29.27    1.19
  -6  -4 -10   43.27    1.85
  -6   4 -10   47.61    2.11
  -6   4 -10   43.01    1.62
  -6   4 -10   45.39    2.19
  -7  -4 -10    4.53    0.99
  -7   4 -10    4.22    1.20
  -7   4 -10    2.38    1.18
  10   5 -10    2.25    1.74
 -10   5  10    1.12    1.52
  -9   5  10   -1.28    1.32
   9   5 -10   -0.47    1.47
  -8   5  10    2.92    1.26
   8   5 -10    3.36    1.39
  -7   5  10    3.49    1.10
   7   5 -10    2.10    1.20
  -6   5  10   56.39    2.13
   6   5 -10   54.61    2.40
   5   5 -10    5.13    1.06
   5   5 -10    6.43    0.71
  -5   5  10    6.19    0.95
  -4   5  10   19.42    1.26
   4   5 -10   18.53    1.15
   4   5 -10   18.64    0.89
   4   5 -10   18.86    1.35
   3  -5 -10    5.57    0.71
  -3   5  10    7.71    0.82
   3   5 -10    6.23    0.56
   3   5 -10    6.27    0.91
   3   5 -10    5.81    0.73
   2  -5 -10  191.17    4.76
   2   5 -10  191.59    4.82
   2   5 -10  192.34    4.66
   2   5 -10  194.17    4.95
   2   5 -10  191.01    4.60
  -2   5  10  195.60    4.80
   1  -5 -10   10.37    0.78
   1   5 -10    9.23    0.86
  -1   5  10    9.96    0.83
   1   5 -10    9.54    0.71
   1   5 -10   10.65    0.72
   0  -5 -10    4.79    0.67
   0  -5 -10    3.50    0.61
   0   5 -10    3.00    0.59
   0   5  10    3.91    0.69
   0   5 -10    4.83    0.74
   0   5 -10    3.84    0.72
  -1  -5 -10   12.04    0.84
  -1  -5 -10   12.77    1.01
  -1   5 -10   13.24    1.02
  -1   5 -10   14.64    0.98
  -1   5 -10   14.26    0.91
  -2  -5 -10   22.07    1.13
  -2  -5 -10   21.61    1.18
  -2   5 -10   20.82    0.83
  -2   5 -10   22.14    1.43
  -2   5 -10   24.76    1.32
  -3  -5 -10    2.18    0.69
  -3  -5 -10    2.51    0.63
  -3   5 -10    2.66    0.47
  -3   5 -10    1.34    0.85
  -3   5 -10    3.04    0.80
  -4  -5 -10    4.48    0.79
  -4  -5 -10    5.94    0.74
  -4   5 -10    7.16    1.00
  -4   5 -10    5.00    1.02
  -4   5 -10    4.92    0.62
  -5  -5 -10    3.49    0.86
  -5   5 -10    2.89    1.06
  -5   5 -10    2.19    1.00
  -6  -5 -10    0.76    0.86
  -6   5 -10   -0.18    1.09
  -6   5 -10   -2.78    1.03
  -7  -5 -10    0.93    0.97
  -7   5 -10    1.57    1.23
  -7   5 -10    1.72    1.30
   9   6 -10    3.38    1.66
  -9   6  10    3.61    1.55
   8   6 -10    0.34    1.41
  -8   6  10   -0.41    1.29
  -7   6  10    4.51    1.25
   7   6 -10    6.18    1.45
  -6   6  10    7.77    1.19
   6   6 -10    7.15    1.30
   5   6 -10    0.09    0.99
  -5   6  10   -0.31    0.90
   5   6 -10    0.16    0.64
   4   6 -10   42.98    1.99
   4   6 -10   45.35    1.72
  -4   6  10   44.31    1.88
   3  -6 -10   -0.09    0.60
   3   6 -10    1.16    0.59
   3   6 -10    0.18    0.82
   3   6 -10    1.33    0.68
   3   6 -10    0.82    0.47
  -3   6  10    1.95    0.81
   2  -6 -10    3.84    0.68
   2   6 -10    3.23    0.55
   2   6 -10    5.53    0.66
   2   6 -10    4.77    0.80
  -2   6  10    4.37    0.83
   2   6 -10    3.08    0.89
   1  -6 -10    4.01    0.67
   1   6 -10    4.10    0.63
  -1   6  10    4.22    0.78
   1   6 -10    2.48    0.75
   1   6 -10    3.47    0.58
   0  -6 -10    0.08    0.59
   0  -6 -10    0.83    0.65
   0   6 -10   -0.43    0.66
   0   6  10    0.74    0.71
   0   6 -10    0.41    0.48
   0   6 -10    2.12    0.74
  -1  -6 -10   31.79    1.46
  -1  -6 -10   33.05    1.41
  -1   6 -10   36.45    1.59
  -1   6 -10   31.50    1.66
  -1   6 -10   32.68    1.15
  -2  -6 -10   -0.56    0.59
  -2  -6 -10   -0.07    0.67
  -2   6 -10    1.89    0.76
  -2   6 -10    0.18    0.48
  -2   6 -10   -0.51    0.80
  -3  -6 -10    1.17    0.75
  -3  -6 -10    1.72    0.65
  -3   6 -10    0.50    0.93
  -3   6 -10    1.50    0.84
  -3   6 -10    0.28    0.54
  -4  -6 -10   22.52    1.47
  -4   6 -10   24.30    1.68
  -4   6 -10   25.17    1.86
  -5  -6 -10   21.23    1.51
  -5   6 -10   24.43    1.58
  -5   6 -10   19.41    1.57
  -6  -6 -10    2.31    0.98
  -6   6 -10    1.91    1.27
  -6   6 -10    4.10    1.30
   9   7 -10    2.81    1.78
  -9   7  10    0.52    1.61
  -8   7  10   17.85    1.80
   8   7 -10   20.15    2.08
  -7   7  10    2.79    1.35
   7   7 -10    1.26    1.44
  -6   7  10   17.26    1.62
   6   7 -10   17.17    1.67
   5   7 -10    0.61    0.74
  -5   7  10    0.28    1.04
   5   7 -10    1.10    1.11
   4   7 -10    0.89    0.75
   4   7 -10    1.28    1.03
  -4   7  10    0.32    0.94
   3   7 -10   -0.59    0.73
   3   7 -10   -0.19    0.67
   3   7 -10    0.41    0.91
  -3   7  10   -0.58    0.89
   2  -7 -10   19.10    1.34
   2   7 -10   19.80    1.23
   2   7 -10   20.41    1.52
  -2   7  10   19.91    1.51
   1  -7 -10    9.58    0.88
  -1   7  10    8.54    1.02
   1   7 -10    9.82    0.82
   1   7 -10    9.30    1.04
   0  -7 -10  136.42    3.68
   0  -7 -10  140.49    3.80
   0   7 -10  137.20    3.92
   0   7 -10  142.48    3.79
   0   7 -10  142.29    3.54
  -1  -7 -10   11.32    1.03
  -1  -7 -10   11.40    0.92
  -1   7 -10   11.01    1.05
  -1   7 -10    9.63    0.78
  -1   7 -10   10.35    1.12
  -2  -7 -10    7.71    0.96
  -2  -7 -10    8.92    0.87
  -2   7 -10    8.39    1.15
  -2   7 -10    9.55    1.03
  -2   7 -10    8.96    0.76
  -3  -7 -10    3.47    0.87
  -3   7 -10    3.54    1.13
  -3   7 -10    4.76    0.85
  -3   7 -10    4.98    1.01
  -4  -7 -10    1.15    0.90
  -4   7 -10    0.72    1.05
  -4   7 -10    0.34    1.16
  -5  -7 -10    1.07    0.96
  -5   7 -10   -0.66    1.19
  -5   7 -10    1.16    1.15
  -6  -7 -10    0.18    1.01
  -6   7 -10   -1.80    1.32
  -6   7 -10    1.91    1.32
  -8   8  10    7.75    1.79
   8   8 -10    6.28    1.87
   7   8 -10    5.94    1.68
  -7   8  10    7.44    1.62
   6   8 -10   -0.13    1.33
  -6   8  10    0.00    1.36
  -5   8  10    0.36    1.20
   5   8 -10    2.84    1.27
  -4   8  10    9.52    1.34
   4   8 -10    8.74    1.32
   4   8 -10    8.65    1.07
   4   8 -10    8.98    1.07
   3   8 -10    2.39    0.84
  -3   8  10    0.74    1.05
   3   8 -10    1.47    1.00
   3   8 -10    0.98    0.86
   2  -8 -10    6.94    0.92
   2   8 -10    7.57    0.92
   2   8 -10    6.32    1.01
  -2   8  10    6.36    1.16
   1  -8 -10   11.82    1.03
   1   8 -10   12.07    1.19
   1   8 -10   12.91    0.99
  -1   8  10   12.34    1.27
   0  -8 -10    5.56    0.98
   0  -8 -10    5.53    0.85
   0   8  10    6.28    1.05
   0   8 -10    6.47    1.02
   0   8 -10    6.32    0.84
   0   8 -10    4.92    1.05
  -1  -8 -10    3.11    0.91
  -1  -8 -10    2.94    0.79
  -1   8 -10    4.09    0.78
  -1   8 -10    1.68    1.03
  -1   8 -10    2.52    0.93
  -2  -8 -10    3.97    0.82
  -2  -8 -10    2.86    0.94
  -2   8 -10    3.43    1.15
  -2   8 -10    4.89    0.80
  -2   8 -10    2.53    0.97
  -3  -8 -10   -0.13    0.89
  -3   8 -10   -0.28    0.99
  -3   8 -10   -0.45    1.15
  -4  -8 -10   14.31    1.32
  -4   8 -10   15.16    1.61
  -4   8 -10   16.57    1.51
  -5  -8 -10    0.52    1.02
  -5   8 -10    2.76    1.42
  -5   8 -10    2.61    1.30
  -6   9  10    8.30    1.75
   6   9 -10   10.08    1.36
   6   9 -10   12.03    1.74
   5   9 -10   11.08    1.57
  -5   9  10   13.62    1.76
   5   9 -10   13.95    1.39
  -4   9  10    0.30    1.32
   4   9 -10    1.27    0.98
   4   9 -10   -0.64    0.91
   4   9 -10    0.82    1.18
   3   9 -10    0.11    0.93
   3   9 -10    1.23    0.96
  -3   9  10   -0.04    1.24
   3   9 -10    0.07    1.10
   2  -9 -10   25.65    1.64
  -2   9  10   25.97    1.77
   2   9 -10   24.36    1.61
   2   9 -10   21.40    1.54
   1  -9 -10    6.11    0.96
   1   9 -10    3.49    1.08
  -1   9  10    6.51    1.22
   1   9 -10    6.37    0.99
   0  -9 -10    0.48    0.82
   0   9 -10    2.53    0.89
   0   9 -10    0.87    0.97
   0   9 -10   -0.36    1.03
  -1  -9 -10    0.49    0.81
  -1  -9 -10    1.16    0.97
  -1   9 -10    0.25    1.12
  -1   9 -10   -1.24    0.83
  -1   9 -10    0.88    0.97
  -2  -9 -10    4.69    1.08
  -2   9 -10    3.21    1.29
  -2   9 -10    4.88    1.14
  -2   9 -10    6.04    0.99
  -3  -9 -10    0.41    0.99
  -3   9 -10   -0.06    1.11
  -3   9 -10   -2.19    1.24
  -5  10  10   -1.26    1.54
   5  10 -10    2.48    1.23
   4  10 -10    3.30    1.17
  -4  10  10    4.40    1.58
   4  10 -10    3.22    1.15
  -3  10  10    1.99    1.46
   3  10 -10    2.49    1.09
   3  10 -10    2.94    1.11
   2 -10 -10    4.55    1.07
   2  10 -10    5.17    1.10
   2  10 -10    2.62    1.14
  -2  10  10    3.15    1.42
   1 -10 -10   -0.44    0.89
   1  10 -10    2.12    1.02
  -1  10  10   -0.65    1.24
   1  10 -10    0.68    1.13
   0 -10 -10    1.62    0.94
   0  10 -10   -0.74    1.03
   0  10 -10    2.53    1.21
   0  10 -10    1.42    1.02
  -1 -10 -10    1.07    1.10
  -1  10 -10    1.75    1.29
  -1  10 -10    4.59    1.13
  -1  10 -10    3.14    1.04
  -2 -10 -10    0.92    1.10
  -2  10 -10    0.48    1.09
  -2  10 -10   -0.36    1.34
  11   0 -11    3.33    1.87
  10   0 -11    1.01    1.62
   9   0 -11    1.65    1.36
   8   0 -11    1.16    0.67
   8   0 -11    1.39    1.16
  -8   0  11   -0.80    1.36
   7   0 -11   45.51    1.61
   7   0 -11   44.77    2.08
  -7   0  11   41.73    1.93
  -6   0  11   -0.40    0.75
   6   0 -11   -0.13    0.54
   6   0 -11   -0.17    0.81
   5   0 -11   98.01    2.97
   5   0 -11  103.03    2.66
   4   0 -11    0.15    0.64
   4   0 -11    0.18    0.43
   3   0 -11  234.83    5.66
   3   0 -11  241.12    5.63
   3   0 -11  233.31    5.81
   2   0 -11   -0.10    0.39
   2   0 -11    0.45    0.42
   1   0 -11  138.85    3.44
   1   0 -11  137.77    3.51
   0   0 -11   -0.09    0.39
   0   0 -11   -0.26    0.46
  -1   0 -11   22.03    1.14
  -1   0 -11   22.51    1.03
  -2   0 -11   -0.70    0.54
  -2   0 -11    0.50    0.49
  -3   0 -11    7.42    0.81
  -3   0 -11    7.75    0.78
  -3   0 -11    7.37    0.58
  -3   0 -11    7.65    0.74
  -4   0 -11   -0.38    0.69
  -4   0 -11   -0.29    0.66
  -4   0 -11    0.24    0.40
  -4   0 -11    0.00    0.64
  -5   0 -11    9.31    0.96
  -5   0 -11   10.97    0.86
  -5   0 -11   12.53    1.03
  -5   0 -11    9.78    0.93
  -6   0 -11    1.90    0.85
  -6   0 -11    1.05    0.86
  -6   0 -11    0.32    0.59
  -6   0 -11    1.18    0.87
  -7   0 -11    1.71    0.99
  -7   0 -11    2.15    0.76
  11  -1 -11    2.64    1.82
  11   1 -11    5.31    1.93
  10  -1 -11   10.17    1.75
  10   1 -11   11.55    1.84
 -10   1  11   10.10    1.53
   9  -1 -11    1.90    1.33
  -9   1  11    0.88    1.01
   9   1 -11    1.02    1.34
   8  -1 -11    1.97    0.77
   8  -1 -11    2.64    1.17
  -8   1  11    1.30    0.89
   8   1 -11    2.63    1.19
   7  -1 -11   15.01    0.99
   7  -1 -11   13.10    1.27
  -7   1  11   14.08    1.06
   7   1 -11   12.54    1.29
   7   1 -11   14.80    1.02
   6  -1 -11   29.81    1.66
   6  -1 -11   33.39    1.41
   6   1 -11   33.09    1.73
  -6   1  11   34.90    1.44
   6   1 -11   34.61    1.30
   5  -1 -11   23.40    1.39
   5  -1 -11   24.48    1.15
   5   1 -11   24.56    1.47
   5   1 -11   24.77    1.10
  -5   1  11   24.74    1.10
   4  -1 -11    5.20    0.77
   4  -1 -11    3.79    0.57
  -4   1  11    4.65    0.55
   4   1 -11    3.65    0.78
   4   1 -11    3.79    0.51
   4   1 -11    3.50    0.54
   3  -1 -11    0.10    0.43
   3   1 -11   -0.07    0.60
   3   1 -11   -0.41    0.43
   3   1 -11    0.70    0.41
   2  -1 -11   -0.06    0.41
   2   1 -11    0.48    0.45
   2   1 -11    0.37    0.41
   1  -1 -11    1.74    0.44
   1   1 -11    1.42    0.44
   1   1 -11    1.29    0.49
   0  -1 -11   16.95    0.95
   0  -1 -11   14.83    0.87
   0   1 -11   15.61    0.87
   0   1 -11   16.12    0.98
  -1  -1 -11   68.52    1.95
  -1  -1 -11   68.00    2.04
  -1   1 -11   68.07    2.05
  -1   1 -11   67.28    1.94
  -2  -1 -11   21.70    0.83
  -2  -1 -11   21.39    1.20
  -2  -1 -11   21.91    1.10
  -2   1 -11   23.57    1.22
  -2   1 -11   21.74    1.11
  -2   1 -11   22.21    1.15
  -3  -1 -11    6.86    0.78
  -3  -1 -11    6.78    0.55
  -3  -1 -11    6.79    0.71
  -3   1 -11    7.63    0.82
  -3   1 -11    6.32    0.69
  -3   1 -11    8.16    0.79
  -4  -1 -11    1.02    0.69
  -4  -1 -11    1.28    0.66
  -4  -1 -11    1.82    0.69
  -4  -1 -11    0.25    0.45
  -4   1 -11    0.58    0.67
  -4   1 -11    2.59    0.75
  -4   1 -11    0.96    0.39
  -4   1 -11    1.51    0.74
  -5  -1 -11    1.67    0.72
  -5  -1 -11    1.10    0.55
  -5  -1 -11    2.69    0.77
  -5   1 -11    1.50    0.83
  -5   1 -11    2.86    0.81
  -5   1 -11    0.17    0.80
  -5   1 -11    1.06    0.48
  -6  -1 -11   15.58    1.16
  -6  -1 -11   19.01    1.40
  -6  -1 -11   15.50    1.13
  -6   1 -11   16.65    1.26
  -6   1 -11   17.05    1.20
  -6   1 -11   16.12    1.22
  -6   1 -11   17.27    1.04
  -7  -1 -11    5.84    0.88
  -7   1 -11    7.41    0.83
  -7   1 -11    8.64    1.21
  11  -2 -11    2.08    1.71
 -11   2  11    2.12    1.53
  11   2 -11    2.29    1.94
  10  -2 -11   -0.64    1.42
 -10   2  11    0.06    1.21
  10   2 -11   -0.45    1.59
   9  -2 -11    1.97    0.86
   9  -2 -11    2.10    1.31
  -9   2  11    0.26    1.06
   9   2 -11    1.39    1.43
   8  -2 -11    0.25    1.10
   8  -2 -11    0.97    0.78
   8   2 -11   -1.22    1.12
  -8   2  11    0.73    0.93
   7  -2 -11   14.20    0.99
   7  -2 -11   15.04    1.30
  -7   2  11   14.39    1.08
   7   2 -11   17.33    1.48
   6  -2 -11    1.60    0.84
   6  -2 -11    3.04    0.66
  -6   2  11    1.20    0.70
   6   2 -11    1.79    0.91
   6   2 -11    1.93    0.49
   6   2 -11    1.81    0.51
   5  -2 -11  152.31    4.11
   5  -2 -11  162.47    3.99
  -5   2  11  156.43    3.95
   5   2 -11  160.94    3.85
   5   2 -11  156.18    3.89
   5   2 -11  155.35    4.27
   4  -2 -11    7.44    0.80
   4  -2 -11    5.82    0.66
   4   2 -11    6.78    0.58
   4   2 -11    6.99    0.65
  -4   2  11    7.41    0.68
   4   2 -11    6.49    0.90
   3  -2 -11    5.06    0.61
   3   2 -11    7.40    0.86
   3   2 -11    4.75    0.54
   3   2 -11    5.63    0.61
  -3   2  11    5.26    0.52
   2  -2 -11   14.23    0.90
   2   2 -11   14.30    0.93
   2   2 -11   14.46    0.84
   1  -2 -11    0.72    0.44
   1   2 -11    1.21    0.43
   1   2 -11    1.28    0.50
   0  -2 -11   18.39    0.95
   0   2 -11   17.32    1.05
   0   2 -11   18.25    0.93
  -1  -2 -11  106.53    2.61
  -1  -2 -11  103.52    2.75
  -1   2 -11  103.25    2.84
  -1   2 -11  105.39    2.78
  -1   2 -11  106.68    2.90
  -2  -2 -11    0.42    0.50
  -2  -2 -11    0.23    0.40
  -2   2 -11    0.65    0.60
  -2   2 -11    0.28    0.51
  -2   2 -11   -0.08    0.57
  -3  -2 -11    1.38    0.48
  -3  -2 -11    3.09    0.63
  -3   2 -11    1.65    0.61
  -3   2 -11    1.60    0.71
  -3   2 -11    1.87    0.71
  -4  -2 -11   15.05    0.94
  -4  -2 -11   14.59    0.95
  -4   2 -11   12.17    1.05
  -4   2 -11   16.16    1.09
  -4   2 -11   14.30    0.98
  -5  -2 -11    2.57    0.64
  -5  -2 -11    1.94    0.76
  -5   2 -11    2.29    0.84
  -5   2 -11    1.86    0.89
  -5   2 -11    1.27    0.89
  -6  -2 -11    2.49    0.85
  -6  -2 -11    1.57    0.73
  -6   2 -11    2.68    1.03
  -6   2 -11    3.43    0.99
  -7  -2 -11   14.05    1.09
  -7   2 -11   13.20    1.38
  10  -3 -11    8.11    1.12
  10   3 -11    6.83    1.77
 -10   3  11    4.58    1.30
   9  -3 -11   25.54    1.73
   9  -3 -11   17.76    1.62
   9   3 -11   19.94    1.91
  -9   3  11   17.51    1.52
   8  -3 -11    0.23    1.04
   8  -3 -11    0.97    0.84
  -8   3  11   -0.92    0.96
   8   3 -11    1.13    1.21
   7  -3 -11   34.69    1.80
   7  -3 -11   36.01    1.68
   7   3 -11   34.83    2.07
  -7   3  11   37.23    1.76
   6  -3 -11    1.86    0.82
   6  -3 -11    1.10    0.66
   6   3 -11    1.90    0.55
   6   3 -11    0.32    0.91
  -6   3  11    0.86    0.77
   6   3 -11    0.73    0.48
   5  -3 -11    2.84    0.64
   5  -3 -11    2.33    0.73
   5   3 -11    2.52    0.55
  -5   3  11    2.61    0.73
   5   3 -11    1.94    0.87
   5   3 -11    2.95    0.49
   4  -3 -11    3.88    0.64
   4   3 -11    4.52    0.88
  -4   3  11    3.78    0.63
   4   3 -11    3.33    0.51
   4   3 -11    4.14    0.60
   3  -3 -11   16.37    1.01
   3   3 -11   15.62    1.21
  -3   3  11   14.59    0.89
   3   3 -11   15.23    0.84
   3   3 -11   16.94    1.01
   2  -3 -11    1.45    0.52
   2   3 -11    1.15    0.43
   2   3 -11    1.20    0.54
   1  -3 -11   56.29    1.71
   1   3 -11   56.58    1.80
   1   3 -11   51.74    1.64
   0  -3 -11   32.98    1.29
   0   3 -11   34.46    1.41
   0   3 -11   32.11    1.26
  -1  -3 -11    3.31    0.52
  -1  -3 -11    3.78    0.59
  -1   3 -11    3.12    0.66
  -1   3 -11    2.38    0.57
  -1   3 -11    3.61    0.65
  -2  -3 -11   42.59    1.52
  -2  -3 -11   44.23    1.45
  -2   3 -11   43.62    1.58
  -2   3 -11   45.05    1.74
  -2   3 -11   44.26    1.66
  -3  -3 -11   54.95    1.73
  -3  -3 -11   55.54    1.81
  -3   3 -11   53.43    1.87
  -3   3 -11   58.07    2.08
  -3   3 -11   55.17    1.94
  -4  -3 -11    3.43    0.71
  -4  -3 -11    3.01    0.65
  -4   3 -11    2.58    0.86
  -4   3 -11    3.63    0.79
  -4   3 -11    3.58    0.92
  -5  -3 -11   32.40    1.58
  -5  -3 -11   30.99    1.44
  -5   3 -11   31.62    1.90
  -5   3 -11   32.87    1.82
  -6  -3 -11    3.56    0.84
  -6   3 -11    3.74    1.13
  -6   3 -11    4.44    1.08
  -7  -3 -11   10.28    1.09
  -7   3 -11    9.34    1.37
  10   4 -11   -0.35    1.64
 -10   4  11   -1.70    1.34
   9   4 -11    2.80    1.48
  -9   4  11    1.94    1.27
   8   4 -11    1.11    1.25
  -8   4  11   -0.52    1.07
   7   4 -11    0.84    1.11
  -7   4  11    0.46    0.95
   6  -4 -11   11.76    1.00
   6  -4 -11   14.08    1.08
   6   4 -11   12.80    1.35
  -6   4  11   12.11    1.08
   5  -4 -11    0.81    0.67
   5  -4 -11    1.36    0.68
   5   4 -11    1.44    0.57
   5   4 -11    1.67    0.44
  -5   4  11    1.54    0.74
   5   4 -11    1.03    0.92
   4  -4 -11   37.20    1.49
   4   4 -11   37.99    1.25
   4   4 -11   36.93    1.46
   4   4 -11   35.82    1.74
  -4   4  11   37.85    1.50
   3  -4 -11    6.89    0.72
   3   4 -11    6.00    0.58
  -3   4  11    6.54    0.71
   3   4 -11    6.10    0.73
   3   4 -11    7.87    0.97
   2  -4 -11    0.83    0.54
  -2   4  11    2.07    0.61
   2   4 -11    1.29    0.37
   2   4 -11   -0.09    0.46
   2   4 -11    0.90    0.60
   1  -4 -11  150.18    3.85
   1   4 -11  152.32    3.79
   1   4 -11  152.89    3.95
   0  -4 -11  108.82    2.95
   0  -4 -11  117.07    2.92
   0   4 -11  115.01    3.07
   0   4 -11  109.04    2.94
   0   4 -11  109.12    3.10
  -1  -4 -11    1.95    0.58
  -1  -4 -11    2.13    0.57
  -1   4 -11    2.33    0.68
  -1   4 -11    1.67    0.58
  -1   4 -11    1.84    0.67
  -2  -4 -11    2.80    0.61
  -2  -4 -11    3.12    0.63
  -2   4 -11    1.91    0.73
  -2   4 -11    2.00    0.76
  -2   4 -11    2.50    0.65
  -3  -4 -11    0.94    0.61
  -3  -4 -11   -0.22    0.58
  -3   4 -11    0.30    0.80
  -3   4 -11    0.18    0.74
  -3   4 -11   -0.46    0.64
  -4  -4 -11    2.00    0.68
  -4  -4 -11    3.32    0.74
  -4   4 -11    1.33    0.87
  -4   4 -11    3.61    1.00
  -5  -4 -11    0.60    0.73
  -5   4 -11   -0.33    0.99
  -5   4 -11    0.12    1.01
  -6  -4 -11    1.01    0.83
  -6   4 -11   -0.46    1.04
  -6   4 -11    0.61    1.15
  -7  -4 -11    0.80    0.95
  -7   4 -11    1.10    1.27
  -7   4 -11    1.09    1.19
 -10   5  11    1.65    1.54
  10   5 -11    0.98    1.73
  -9   5  11    0.28    1.32
   9   5 -11   -1.17    1.47
   8   5 -11   -0.78    1.31
  -8   5  11    0.26    1.19
  -7   5  11    2.76    1.12
   7   5 -11    2.39    1.21
   6   5 -11    3.03    1.16
  -6   5  11    0.94    0.94
   5  -5 -11   36.46    1.63
   5   5 -11   36.13    1.51
   5   5 -11   37.46    1.98
  -5   5  11   37.79    1.76
   4  -5 -11    2.65    0.69
   4   5 -11    2.96    0.69
   4   5 -11    3.66    0.52
   4   5 -11    2.61    0.93
  -4   5  11    3.81    0.81
   3  -5 -11    2.50    0.65
   3   5 -11    3.35    0.70
   3   5 -11    2.10    0.51
  -3   5  11    3.75    0.76
   3   5 -11    3.42    0.90
   2  -5 -11   13.76    0.94
   2   5 -11   14.28    0.96
   2   5 -11   15.23    1.19
  -2   5  11   16.50    1.07
   2   5 -11   15.99    0.85
   1  -5 -11    5.74    0.72
   1   5 -11    5.40    0.65
   1   5 -11    6.04    0.82
   0  -5 -11   15.42    1.07
   0  -5 -11   14.14    1.06
   0   5 -11   15.40    1.08
   0   5 -11   15.08    1.27
   0   5 -11   15.61    0.94
  -1  -5 -11   36.96    1.44
  -1  -5 -11   39.04    1.50
  -1   5 -11   37.19    1.64
  -1   5 -11   36.13    1.69
  -1   5 -11   34.32    1.48
  -2  -5 -11    0.45    0.60
  -2  -5 -11    0.47    0.62
  -2   5 -11    1.40    0.68
  -2   5 -11    1.62    0.77
  -2   5 -11   -0.34    0.76
  -3  -5 -11    1.12    0.64
  -3  -5 -11    1.89    0.71
  -3   5 -11    0.39    0.87
  -3   5 -11    1.22    0.83
  -4  -5 -11    3.45    0.78
  -4  -5 -11    2.28    0.79
  -4   5 -11    3.80    1.09
  -4   5 -11    2.83    0.98
  -5  -5 -11   -1.49    0.75
  -5   5 -11   -1.08    1.09
  -5   5 -11    1.71    1.08
  -6  -5 -11    3.42    0.97
  -6   5 -11    4.90    1.30
  -6   5 -11    4.01    1.28
  -9   6  11    0.69    1.47
   9   6 -11    1.02    1.67
   8   6 -11    1.41    1.48
  -8   6  11    0.52    1.35
  -7   6  11    1.78    1.18
   7   6 -11    0.63    1.32
   6   6 -11   37.46    2.31
  -6   6  11   37.01    2.05
  -5   6  11   -0.01    0.93
   5   6 -11    0.78    1.06
   5   6 -11    0.59    0.68
   4  -6 -11   65.95    2.23
   4   6 -11   62.64    2.07
   4   6 -11   66.76    2.48
  -4   6  11   64.36    2.29
   4   6 -11   66.93    2.20
   3  -6 -11   23.85    1.38
   3   6 -11   29.06    1.24
   3   6 -11   25.01    1.17
   3   6 -11   27.87    1.67
  -3   6  11   25.16    1.54
   3   6 -11   27.93    1.51
   2  -6 -11   -0.23    0.64
  -2   6  11    0.06    0.77
   2   6 -11    0.59    0.55
   2   6 -11    0.91    0.55
   2   6 -11   -0.45    0.69
   1  -6 -11    1.70    0.66
   1   6 -11    2.98    0.53
   1   6 -11    2.07    0.62
   1   6 -11    1.84    0.78
   0  -6 -11   25.49    1.36
   0  -6 -11   24.28    1.32
   0   6 -11   20.59    1.28
   0   6 -11   19.97    1.51
   0   6 -11   26.15    1.43
   0   6 -11   23.43    1.02
  -1  -6 -11   18.48    1.23
  -1  -6 -11   20.05    1.27
  -1   6 -11   19.23    1.31
  -1   6 -11   19.73    1.40
  -2  -6 -11   13.03    1.01
  -2  -6 -11   11.61    0.91
  -2   6 -11   11.19    1.16
  -2   6 -11   12.75    1.12
  -3  -6 -11    0.50    0.76
  -3  -6 -11    1.30    0.71
  -3   6 -11    1.11    0.98
  -3   6 -11    0.44    0.90
  -4  -6 -11   -0.47    0.80
  -4   6 -11    0.50    1.09
  -4   6 -11    1.54    1.04
  -5  -6 -11   -0.22    0.87
  -5   6 -11   -0.45    1.17
  -5   6 -11   -0.69    1.16
  -6  -6 -11    1.03    0.98
  -6   6 -11   -1.11    1.29
  -6   6 -11   -0.43    1.31
   8   7 -11    2.88    1.64
  -8   7  11   -1.06    1.49
   7   7 -11   26.68    2.15
  -7   7  11   30.54    1.99
   6   7 -11    4.74    1.41
  -6   7  11    3.20    1.33
   5   7 -11   -1.81    1.13
  -5   7  11   -0.85    1.08
   5   7 -11   -0.24    0.77
   4   7 -11   -0.65    1.06
   4   7 -11   -0.03    0.78
  -4   7  11    0.17    0.98
   4   7 -11    0.17    0.72
   3  -7 -11    0.36    0.74
   3   7 -11   -0.56    0.96
   3   7 -11    0.75    0.80
  -3   7  11   -0.90    0.88
   3   7 -11    0.79    0.69
   2  -7 -11    0.22    0.69
   2   7 -11   -0.02    0.81
   2   7 -11    0.17    0.63
  -2   7  11    0.29    1.02
   1  -7 -11    1.63    0.72
   1   7 -11   -0.10    0.84
   1   7 -11    1.69    0.62
   0  -7 -11    1.63    0.77
   0  -7 -11    0.63    0.69
   0   7 -11    0.14    0.56
   0   7 -11    1.05    0.87
   0   7 -11   -0.40    0.86
  -1  -7 -11    0.01    0.71
  -1  -7 -11    1.01    0.78
  -1   7 -11   -0.38    0.92
  -1   7 -11    0.98    0.90
  -2  -7 -11    2.73    0.77
  -2  -7 -11    2.28    0.83
  -2   7 -11    2.27    0.98
  -2   7 -11    3.38    1.09
  -3  -7 -11   17.14    1.26
  -3   7 -11   15.59    1.34
  -3   7 -11   13.43    1.43
  -4  -7 -11    0.52    0.92
  -4   7 -11    1.86    1.17
  -4   7 -11    1.24    1.22
  -5  -7 -11   14.77    1.35
  -5   7 -11   18.54    1.72
  -5   7 -11   17.10    1.59
  -7   8  11    0.18    1.52
   7   8 -11   -1.73    1.51
   6   8 -11   16.76    1.81
  -6   8  11   16.25    1.76
   5   8 -11    6.01    1.39
   5   8 -11    9.42    1.13
  -5   8  11    8.25    1.45
   4   8 -11   29.30    1.66
   4   8 -11   26.44    2.03
  -4   8  11   26.97    1.77
   4   8 -11   25.18    1.77
   3  -8 -11    4.35    0.93
   3   8 -11    4.06    1.19
  -3   8  11    4.15    1.16
   3   8 -11    5.90    0.92
   3   8 -11    4.91    1.00
   2  -8 -11   -0.05    0.77
   2   8 -11    0.18    0.89
   2   8 -11   -0.37    0.73
   1  -8 -11    0.81    0.78
   1   8 -11   -0.60    0.92
   1   8 -11    0.27    0.71
   0  -8 -11   20.25    1.46
   0   8 -11   17.22    1.44
   0   8 -11   23.49    1.26
   0   8 -11   22.03    1.66
  -1  -8 -11   13.21    1.09
  -1  -8 -11   14.49    1.24
  -1   8 -11   16.89    1.33
  -1   8 -11   13.72    1.36
  -2  -8 -11   -1.22    0.88
  -2  -8 -11   -0.42    0.88
  -2   8 -11   -0.33    1.00
  -2   8 -11    0.06    1.12
  -3  -8 -11    4.02    1.02
  -3   8 -11    2.87    1.30
  -3   8 -11    3.82    1.20
  -4  -8 -11    0.76    1.00
  -4   8 -11    2.29    1.34
  -4   8 -11    1.33    1.26
   6   9 -11    2.67    1.20
   6   9 -11    2.47    1.55
  -6   9  11    3.50    1.68
  -5   9  11    3.73    1.55
   5   9 -11    4.72    1.47
   5   9 -11    4.50    1.16
  -4   9  11    2.47    1.37
   4   9 -11    0.62    0.99
   4   9 -11    0.35    1.18
   4   9 -11    3.36    1.02
   3  -9 -11    1.06    0.99
   3   9 -11    3.45    1.00
   3   9 -11    0.70    1.02
  -3   9  11    2.63    1.35
   2  -9 -11    1.10    0.93
   2   9 -11    2.01    1.08
   2   9 -11    2.50    0.89
   1  -9 -11    2.41    0.92
   1   9 -11    1.41    0.86
   1   9 -11    1.53    1.09
   0  -9 -11    8.13    1.04
   0   9 -11    6.57    1.17
   0   9 -11    8.86    1.19
   0   9 -11    5.21    1.25
  -1  -9 -11   17.59    1.25
  -1  -9 -11   16.49    1.41
  -1   9 -11   17.41    1.43
  -1   9 -11   19.40    1.64
  -2  -9 -11   11.54    1.30
  -2   9 -11   13.93    1.60
  -2   9 -11   12.69    1.36
  -3  -9 -11    1.13    1.07
  -3   9 -11    1.44    1.38
  -3   9 -11    1.66    1.22
  -4  10  11    2.61    1.60
   4  10 -11   -0.59    1.06
   4  10 -11    1.42    1.15
   3 -10 -11    4.99    1.22
   3  10 -11    5.66    1.15
   3  10 -11    3.50    1.23
   2 -10 -11    1.87    1.01
   2  10 -11   -0.12    1.12
   2  10 -11    3.31    1.05
   1 -10 -11   26.81    1.83
   1  10 -11   30.61    1.79
   1  10 -11   27.35    2.31
   0 -10 -11    1.38    0.97
   0  10 -11    0.44    1.28
   0  10 -11   -0.11    1.11
  -1 -10 -11    0.07    1.11
  -1  10 -11    0.03    1.15
  11   0 -12   -0.04    1.82
  10   0 -12   62.35    3.12
   9   0 -12   -1.11    1.31
   8   0 -12   -0.58    1.14
   8   0 -12   -1.10    0.70
   7   0 -12   -0.07    0.64
   7   0 -12    0.47    1.01
   6   0 -12    3.59    0.64
   6   0 -12    3.11    0.96
   5   0 -12   -0.20    0.54
   5   0 -12    0.40    0.78
   4   0 -12   28.69    1.45
   4   0 -12   26.69    1.20
   3   0 -12    0.60    0.48
   3   0 -12   -0.16    0.47
   2   0 -12   42.58    1.42
   2   0 -12   41.27    1.48
   1   0 -12   -0.15    0.44
   1   0 -12   -0.33    0.49
   0   0 -12   -0.03    0.50
   0   0 -12    0.95    0.47
  -1   0 -12   -0.58    0.48
  -1   0 -12   -0.08    0.55
  -2   0 -12  113.43    3.08
  -2   0 -12  108.86    2.96
  -3   0 -12   -0.59    0.66
  -3   0 -12   -0.23    0.63
  -4   0 -12    2.19    0.74
  -4   0 -12    1.45    0.80
  -4   0 -12    1.24    0.80
  -5   0 -12    1.31    0.86
  -5   0 -12    0.65    0.82
  -5   0 -12   -0.01    0.81
  -6   0 -12   30.53    1.80
  -6   0 -12   31.28    1.78
  -6   0 -12   29.93    1.78
  10  -1 -12   -0.91    1.50
  10   1 -12    0.17    1.63
   9  -1 -12    1.69    1.37
   9   1 -12    0.99    1.41
   8  -1 -12    0.69    0.79
   8  -1 -12    1.63    1.22
   8   1 -12    0.49    1.18
   7  -1 -12   -0.09    0.98
   7  -1 -12   -0.62    0.69
   7   1 -12    0.21    0.59
   7   1 -12   -0.90    0.99
   6  -1 -12   34.30    1.76
   6  -1 -12   34.45    1.47
   6   1 -12   33.02    1.38
   6   1 -12   30.82    1.76
   5  -1 -12   57.25    2.07
   5  -1 -12   55.05    1.80
   5   1 -12   55.65    1.73
   5   1 -12   52.25    2.12
   4  -1 -12    2.23    0.74
   4  -1 -12    0.71    0.53
   4   1 -12    0.57    0.73
   4   1 -12    1.54    0.52
   4   1 -12    0.74    0.50
   3  -1 -12  127.33    3.27
   3   1 -12  127.11    3.23
   3   1 -12  127.76    3.29
   3   1 -12  124.17    3.48
   2  -1 -12   32.23    1.28
   2   1 -12   34.79    1.36
   2   1 -12   34.85    1.27
   1  -1 -12    0.39    0.45
   1   1 -12    0.71    0.51
   1   1 -12    0.62    0.45
   0  -1 -12   23.13    1.17
   0  -1 -12   24.51    1.11
   0   1 -12   23.77    1.11
   0   1 -12   23.16    1.20
  -1  -1 -12   10.09    0.73
  -1  -1 -12   11.87    0.86
  -1   1 -12   13.42    1.09
  -1   1 -12   12.76    0.93
  -2  -1 -12   27.99    1.30
  -2  -1 -12   29.36    1.37
  -2  -1 -12   26.82    0.91
  -2   1 -12   27.57    1.39
  -2   1 -12   27.13    1.26
  -3  -1 -12    0.53    0.41
  -3  -1 -12    0.80    0.68
  -3  -1 -12    0.12    0.61
  -3   1 -12    0.88    0.63
  -3   1 -12    0.38    0.72
  -3   1 -12   -0.07    0.69
  -4  -1 -12    5.13    0.58
  -4  -1 -12    4.49    0.81
  -4   1 -12    5.83    0.84
  -4   1 -12    6.26    0.93
  -4   1 -12    3.89    0.89
  -5  -1 -12    1.90    0.58
  -5  -1 -12    1.46    0.81
  -5   1 -12    0.18    0.90
  -5   1 -12    1.92    0.93
  -5   1 -12    0.96    0.83
  -6  -1 -12    4.81    0.97
  -6  -1 -12    4.20    0.73
  -6   1 -12    4.69    1.08
  -6   1 -12    5.42    1.04
  -6   1 -12    5.36    1.04
  -7  -1 -12    0.56    0.79
  -7   1 -12    0.96    1.11
  10  -2 -12    7.45    1.66
  10   2 -12    8.24    1.86
   9  -2 -12    3.63    1.40
   9  -2 -12    5.63    0.99
   9   2 -12    2.09    1.46
   8  -2 -12   21.45    1.51
   8  -2 -12   19.07    1.59
   8   2 -12   15.61    1.63
   7  -2 -12    0.23    0.98
   7  -2 -12   -0.02    0.73
   7   2 -12    1.42    1.08
   6  -2 -12   24.42    1.39
   6  -2 -12   24.99    1.55
   6   2 -12   22.51    1.13
   6   2 -12   22.63    1.71
   6   2 -12   22.79    1.14
   5  -2 -12   -0.17    0.59
   5  -2 -12    0.36    0.74
   5   2 -12    0.42    0.51
   5   2 -12   -0.13    0.81
   5   2 -12   -0.11    0.49
   4  -2 -12    5.34    0.68
   4   2 -12    4.39    0.61
   4   2 -12    5.13    0.89
   4   2 -12    4.46    0.58
   3  -2 -12   37.13    1.42
   3   2 -12   37.36    1.34
   3   2 -12   38.08    1.46
   3   2 -12   37.42    1.69
   2  -2 -12    1.89    0.53
   2   2 -12    1.21    0.47
   2   2 -12    2.50    0.56
   1  -2 -12    5.09    0.62
   1   2 -12    5.18    0.58
   1   2 -12    5.37    0.67
   0  -2 -12   58.75    1.79
   0   2 -12   56.65    1.77
   0   2 -12   55.88    1.87
  -1  -2 -12    2.30    0.57
  -1  -2 -12    2.55    0.42
  -1   2 -12    1.91    0.63
  -1   2 -12    2.30    0.57
  -2  -2 -12    2.71    0.62
  -2  -2 -12    3.23    0.48
  -2   2 -12    3.10    0.63
  -2   2 -12    3.51    0.74
  -2   2 -12    3.05    0.74
  -3  -2 -12   10.93    0.84
  -3  -2 -12   11.10    0.89
  -3   2 -12   13.32    1.08
  -3   2 -12   10.47    0.88
  -3   2 -12   12.37    1.00
  -4  -2 -12   12.79    0.96
  -4  -2 -12   17.46    1.31
  -4   2 -12   13.90    1.05
  -4   2 -12   15.90    1.20
  -4   2 -12   17.47    1.23
  -5  -2 -12    6.43    0.74
  -5  -2 -12    6.22    0.92
  -5   2 -12    6.23    0.96
  -5   2 -12    5.60    1.06
  -5   2 -12    7.64    1.11
  -6  -2 -12    5.15    0.98
  -6  -2 -12    4.92    0.82
  -6   2 -12    4.68    1.07
  -6   2 -12    5.39    1.18
  -7  -2 -12    0.97    0.85
  -7   2 -12   -0.35    1.18
  10  -3 -12   -0.27    1.02
  10   3 -12   -0.82    1.66
   9  -3 -12    0.30    1.25
   9  -3 -12   -0.15    0.95
   9   3 -12    0.17    1.43
   8  -3 -12    7.19    1.00
   8  -3 -12    7.75    1.27
   8   3 -12    6.79    1.39
   7  -3 -12    6.97    1.14
   7  -3 -12    6.57    0.93
   7   3 -12    3.97    1.15
   6  -3 -12    6.87    0.86
   6  -3 -12    6.42    1.01
   6   3 -12    6.84    0.63
   6   3 -12    6.90    0.71
   6   3 -12    6.95    1.16
   5  -3 -12   39.48    1.62
   5  -3 -12   36.19    1.54
   5   3 -12   38.84    1.89
   5   3 -12   36.45    1.45
   5   3 -12   39.08    1.34
   4  -3 -12  115.06    3.13
   4   3 -12  120.30    3.00
   4   3 -12  115.13    3.40
   4   3 -12  116.46    3.09
   3  -3 -12   74.06    2.19
   3   3 -12   76.73    2.45
   3   3 -12   71.96    2.07
   3   3 -12   73.77    2.23
   2  -3 -12    0.84    0.56
   2   3 -12    1.12    0.49
   2   3 -12    2.18    0.62
   1  -3 -12    0.62    0.55
   1   3 -12    0.52    0.58
   1   3 -12    0.80    0.49
   0  -3 -12   25.16    1.18
   0   3 -12   25.03    1.18
   0   3 -12   23.92    1.27
  -1  -3 -12   30.11    1.32
  -1  -3 -12   31.97    1.14
  -1   3 -12   29.43    1.31
  -1   3 -12   30.26    1.48
  -1   3 -12   29.59    1.47
  -2  -3 -12   25.76    1.27
  -2  -3 -12   26.20    1.10
  -2   3 -12   26.44    1.48
  -2   3 -12   26.04    1.30
  -2   3 -12   25.08    1.44
  -3  -3 -12    0.29    0.64
  -3  -3 -12   -0.07    0.54
  -3   3 -12    0.80    0.81
  -3   3 -12   -0.17    0.81
  -3   3 -12   -0.47    0.65
  -4  -3 -12   12.83    0.99
  -4  -3 -12   14.28    1.07
  -4   3 -12   14.45    1.24
  -4   3 -12   13.58    1.18
  -4   3 -12   13.91    1.11
  -5  -3 -12    0.27    0.68
  -5  -3 -12    1.69    0.83
  -5   3 -12    1.02    0.98
  -5   3 -12    0.60    1.01
  -6  -3 -12    7.82    0.92
  -6   3 -12    7.49    1.21
  -6   3 -12    9.37    1.30
  -7  -3 -12    0.04    0.89
  -7   3 -12   -0.11    1.22
  10  -4 -12   10.34    1.30
  10   4 -12    7.92    1.86
   9  -4 -12   13.28    1.32
   9   4 -12   12.18    1.76
   8  -4 -12    1.20    0.96
   8   4 -12    0.05    1.27
   7  -4 -12    0.23    0.84
   7   4 -12   -0.07    1.12
   6  -4 -12    0.43    0.77
   6  -4 -12    1.22    0.83
   6   4 -12   -0.40    0.99
   5  -4 -12    3.07    0.72
   5   4 -12    4.14    0.70
   5   4 -12    4.08    0.56
   5   4 -12    4.18    1.03
   4  -4 -12    1.37    0.64
   4   4 -12    2.06    0.64
   4   4 -12    1.13    0.50
   4   4 -12    3.73    0.93
   3  -4 -12    2.36    0.63
   3   4 -12    2.62    0.68
   3   4 -12    3.09    0.90
   3   4 -12    2.72    0.54
   2  -4 -12    2.18    0.62
   2   4 -12    2.11    0.55
   2   4 -12    1.95    0.66
   1  -4 -12    3.15    0.64
   1   4 -12    4.50    0.73
   1   4 -12    3.01    0.59
   0  -4 -12    5.12    0.68
   0   4 -12    3.84    0.65
   0   4 -12    2.93    0.72
  -1  -4 -12   16.90    1.13
  -1  -4 -12   17.33    1.01
  -1   4 -12   17.26    1.36
  -1   4 -12   17.24    1.26
  -1   4 -12   15.50    1.16
  -2  -4 -12   55.44    1.84
  -2  -4 -12   54.24    1.77
  -2   4 -12   52.31    2.10
  -2   4 -12   55.86    1.91
  -2   4 -12   55.39    2.05
  -3  -4 -12   27.66    1.41
  -3  -4 -12   27.02    1.31
  -3   4 -12   29.62    1.68
  -3   4 -12   27.84    1.50
  -3   4 -12   27.15    1.75
  -4  -4 -12    0.66    0.70
  -4  -4 -12    0.86    0.76
  -4   4 -12    1.59    1.01
  -4   4 -12    1.27    0.98
  -5  -4 -12    0.67    0.74
  -5   4 -12   -0.93    1.06
  -5   4 -12   -1.04    1.04
  -6  -4 -12   -0.07    0.84
  -6   4 -12   -1.50    1.15
  -6   4 -12   -0.86    1.14
   9   5 -12    0.69    1.58
   8   5 -12    3.27    1.47
   7  -5 -12    2.93    0.96
   7   5 -12    7.07    1.42
   6  -5 -12   30.92    1.68
   6   5 -12   30.29    2.09
   5  -5 -12   14.61    1.10
   5   5 -12   13.88    1.37
   5   5 -12   13.53    0.98
   4  -5 -12    8.43    0.87
   4   5 -12    9.15    0.69
   4   5 -12   10.36    1.18
   4   5 -12    7.49    0.86
   3  -5 -12    8.86    0.84
   3   5 -12   11.00    0.85
   3   5 -12    8.27    0.87
   3   5 -12   11.90    1.21
   3   5 -12    8.83    0.72
   2  -5 -12   45.13    1.71
   2   5 -12   48.35    1.61
   2   5 -12   45.99    1.83
   1  -5 -12    0.36    0.63
   1   5 -12    0.10    0.57
   1   5 -12   -0.35    0.67
   0  -5 -12   17.62    1.21
   0   5 -12   18.63    1.40
   0   5 -12   19.07    1.18
  -1  -5 -12    1.58    0.64
  -1  -5 -12    0.25    0.63
  -1   5 -12   -0.67    0.64
  -1   5 -12    0.45    0.78
  -1   5 -12   -0.09    0.76
  -2  -5 -12   31.78    1.47
  -2  -5 -12   33.27    1.47
  -2   5 -12   32.71    1.56
  -2   5 -12   35.02    1.90
  -2   5 -12   32.33    1.73
  -3  -5 -12    3.24    0.73
  -3  -5 -12    4.26    0.80
  -3   5 -12    2.64    1.00
  -3   5 -12    2.63    1.05
  -4  -5 -12    9.10    0.98
  -4  -5 -12    9.80    0.99
  -4   5 -12    9.16    1.30
  -4   5 -12   13.33    1.29
  -5  -5 -12   -0.01    0.81
  -5   5 -12    2.02    1.20
  -5   5 -12   -1.35    1.15
  -6  -5 -12    2.64    0.94
  -6   5 -12    1.24    1.32
  -6   5 -12    0.89    1.26
   9   6 -12    9.14    1.90
   8   6 -12    4.70    1.64
  -8   6  12   -0.11    2.15
   7   6 -12    1.03    1.38
  -7   6  12    0.08    1.99
   6  -6 -12    1.43    0.90
   6   6 -12    0.08    1.23
   5  -6 -12   27.37    1.67
   5   6 -12   22.55    1.51
   5   6 -12   27.47    2.03
   4  -6 -12    0.09    0.74
   4   6 -12    0.36    0.57
   4   6 -12    0.19    1.04
   4   6 -12    0.91    0.77
   3  -6 -12   -0.56    0.67
   3   6 -12    0.55    0.74
   3   6 -12    0.81    0.59
   3   6 -12    0.45    0.97
   3   6 -12    0.80    0.56
   2  -6 -12    9.16    0.88
   2   6 -12   10.68    1.06
   2   6 -12   11.84    0.86
   2   6 -12   12.94    0.90
   1  -6 -12    6.50    0.81
   1   6 -12    6.19    0.75
   1   6 -12    6.49    0.98
   0  -6 -12   25.39    1.38
   0   6 -12   25.50    1.68
   0   6 -12   25.21    1.42
   0   6 -12   27.91    1.63
  -1  -6 -12   30.75    1.50
  -1  -6 -12   26.63    1.45
  -1   6 -12   31.02    1.73
  -1   6 -12   28.79    1.87
  -2  -6 -12    1.87    0.78
  -2  -6 -12    1.67    0.73
  -2   6 -12    2.22    0.97
  -2   6 -12    1.07    1.00
  -3  -6 -12    4.37    0.89
  -3  -6 -12    4.02    0.81
  -3   6 -12    5.57    1.13
  -3   6 -12    3.53    1.16
  -4  -6 -12    0.46    0.85
  -4   6 -12    0.95    1.19
  -4   6 -12    0.67    1.14
  -5  -6 -12    1.30    0.93
  -5   6 -12   -0.02    1.29
  -5   6 -12    1.62    1.33
   8   7 -12    0.42    1.69
   7   7 -12    1.42    1.50
   6   7 -12    1.08    1.34
   5  -7 -12    0.45    0.92
   5   7 -12    1.83    1.27
   5   7 -12    0.22    0.79
   4  -7 -12   51.48    2.18
   4   7 -12   50.46    2.10
   4   7 -12   52.68    1.90
   4   7 -12   51.17    2.41
   3  -7 -12    7.74    0.98
   3   7 -12    6.78    0.99
   3   7 -12    9.61    0.87
   3   7 -12   11.14    1.39
   2  -7 -12    1.50    0.77
   2   7 -12    3.58    0.67
   2   7 -12    0.55    0.86
   1  -7 -12    9.00    0.96
   1   7 -12   10.46    1.16
   0  -7 -12    7.39    0.94
   0   7 -12    8.78    1.11
   0   7 -12    7.20    1.09
  -1  -7 -12    2.44    0.87
  -1  -7 -12    2.09    0.78
  -1   7 -12    1.93    0.98
  -1   7 -12    2.13    1.02
  -2  -7 -12   -0.24    0.76
  -2  -7 -12   -0.34    0.83
  -2   7 -12    0.27    1.06
  -2   7 -12    0.44    1.03
  -3  -7 -12    1.87    0.90
  -3   7 -12    3.28    1.16
  -3   7 -12    2.70    1.24
  -4  -7 -12   -0.14    0.92
  -4   7 -12    0.63    1.24
  -4   7 -12   -0.43    1.29
   7   8 -12    0.34    1.60
   6   8 -12    3.96    1.57
   5  -8 -12    2.47    1.06
   5   8 -12    3.03    1.41
   5   8 -12    1.73    0.96
   4  -8 -12    0.59    0.97
   4   8 -12   -0.79    1.19
   4   8 -12    0.41    0.93
   4   8 -12    3.05    0.89
   3  -8 -12    1.61    0.93
   3   8 -12    3.79    0.88
   3   8 -12    3.04    0.98
   2  -8 -12   10.02    1.08
   2   8 -12   11.65    1.24
   2   8 -12   14.20    1.00
   1  -8 -12    2.48    0.88
   1   8 -12    1.47    1.03
   0  -8 -12    0.96    0.85
   0   8 -12    0.29    1.05
   0   8 -12    0.29    1.03
  -1  -8 -12    3.49    0.99
  -1  -8 -12    3.61    0.90
  -1   8 -12    4.00    1.22
  -1   8 -12    4.21    1.16
  -2  -8 -12   -1.78    1.29
  -2  -8 -12   -0.85    0.91
  -2   8 -12   -0.30    1.17
  -2   8 -12   -0.36    1.10
  -3  -8 -12   11.38    1.26
  -3   8 -12   11.40    1.56
  -3   8 -12   13.18    1.46
   5   9 -12    7.50    1.22
   5   9 -12    8.06    1.61
   4  -9 -12    1.92    1.20
   4   9 -12    0.74    1.34
   4   9 -12    1.67    1.01
   4   9 -12   -1.27    0.98
   3  -9 -12    3.97    1.11
   3   9 -12    4.11    1.12
   3   9 -12    6.37    1.04
   2  -9 -12    4.32    1.03
   2   9 -12    5.47    1.10
   2   9 -12    2.54    1.13
   1  -9 -12   -0.45    0.88
   1   9 -12   -0.17    1.11
   0  -9 -12    5.56    1.02
   0   9 -12    7.75    1.24
   0   9 -12    6.20    1.35
  -1  -9 -12   20.58    1.35
  -1  -9 -12   19.16    1.52
  -1   9 -12   18.57    1.72
  -1   9 -12   22.27    1.62
  -2  -9 -12    3.90    1.11
  -2   9 -12    3.81    1.42
  -2   9 -12    2.22    1.22
   2 -10 -12    0.51    1.09
  10   0 -13    1.32    1.62
   9   0 -13    0.91    1.44
   8   0 -13   -0.35    0.75
   8   0 -13    1.11    1.30
   7   0 -13    6.97    0.85
   7   0 -13    6.68    1.28
   6   0 -13    0.19    0.91
   6   0 -13   -0.27    0.64
   5   0 -13   10.52    0.84
   5   0 -13    7.91    1.05
   4   0 -13   -0.26    0.53
   4   0 -13   -0.06    0.78
   3   0 -13   48.55    1.62
   3   0 -13   47.49    1.68
   2   0 -13   -0.17    0.52
   2   0 -13    0.16    0.50
   1   0 -13    0.32    0.54
   1   0 -13    1.11    0.52
   0   0 -13    0.25    0.59
   0   0 -13   -0.11    0.50
  -1   0 -13   10.65    0.81
  -1   0 -13   12.92    0.97
  -2   0 -13    1.45    0.63
  -2   0 -13    0.68    0.68
  -3   0 -13   45.92    1.84
  -3   0 -13   49.08    1.94
  -4   0 -13    2.51    0.85
  -5   0 -13   21.01    1.62
  -5   0 -13   17.06    1.27
  -5   0 -13   22.42    1.41
  -6   0 -13    0.23    0.98
  -6   0 -13    0.40    0.96
  -6   0 -13    2.83    1.07
  10  -1 -13   20.32    2.02
  10   1 -13   21.45    2.13
   9  -1 -13    2.85    1.46
   9   1 -13    4.36    1.51
   8  -1 -13   68.48    2.26
   8  -1 -13   62.80    2.72
   8   1 -13   59.85    2.75
   7  -1 -13    0.45    1.06
   7  -1 -13    0.08    0.74
   7   1 -13    1.11    0.69
   7   1 -13    0.03    1.08
   6  -1 -13    7.42    0.85
   6  -1 -13    5.12    1.07
   6   1 -13    5.15    1.09
   6   1 -13    5.26    0.73
   5  -1 -13   32.38    1.45
   5  -1 -13   30.38    1.65
   5   1 -13   32.78    1.36
   5   1 -13   30.87    1.74
   4  -1 -13    3.29    0.88
   4  -1 -13    1.26    0.58
   4   1 -13    2.70    0.86
   4   1 -13    1.65    0.58
   4   1 -13    2.17    0.59
   3  -1 -13    1.98    0.59
   3   1 -13    2.54    0.62
   3   1 -13    2.58    0.59
   2  -1 -13    4.52    0.63
   2   1 -13    2.76    0.56
   2   1 -13    3.65    0.64
   1  -1 -13   12.29    0.82
   1   1 -13    9.28    0.80
   1   1 -13   10.46    0.78
   0  -1 -13    5.61    0.65
   0   1 -13    3.23    0.59
   0   1 -13    4.16    0.69
  -1  -1 -13    5.59    0.74
  -1  -1 -13    5.96    0.70
  -1   1 -13    6.43    0.81
  -1   1 -13    5.41    0.69
  -2  -1 -13   47.22    1.81
  -2  -1 -13   46.26    1.71
  -2   1 -13   49.13    1.86
  -2   1 -13   46.50    1.74
  -3  -1 -13    0.41    0.69
  -3   1 -13   -0.69    0.65
  -3   1 -13    0.18    0.79
  -4  -1 -13   51.01    2.01
  -4   1 -13   52.48    2.19
  -4   1 -13   49.42    2.02
  -4   1 -13   49.78    2.05
  -5  -1 -13    3.18    0.91
  -5   1 -13    2.63    1.03
  -5   1 -13    2.20    1.00
  -5   1 -13    1.78    0.94
  -6  -1 -13   -0.68    0.95
  -6   1 -13    1.37    1.04
  -6   1 -13    0.65    1.08
  -6   1 -13   -0.22    0.99
  10  -2 -13    1.29    1.52
  10   2 -13   -1.08    1.63
   9  -2 -13    7.60    1.52
   9  -2 -13    7.41    1.09
   9   2 -13    5.10    1.57
   8  -2 -13    6.64    1.01
   8  -2 -13    5.47    1.31
   8   2 -13    6.95    1.44
   7  -2 -13    2.58    1.11
   7  -2 -13    3.67    0.88
   7   2 -13    2.30    1.17
   6  -2 -13   -0.28    0.73
   6  -2 -13    0.80    0.92
   6   2 -13    0.09    0.56
   6   2 -13    0.45    0.57
   6   2 -13   -0.72    0.96
   5  -2 -13   -1.20    0.78
   5  -2 -13    0.10    0.65
   5   2 -13   -0.47    0.53
   5   2 -13    0.76    0.59
   5   2 -13    0.08    0.85
   4  -2 -13   18.33    1.19
   4   2 -13   16.63    1.06
   4   2 -13   17.80    1.17
   4   2 -13   18.55    1.40
   3  -2 -13   51.49    1.81
   3   2 -13   55.90    1.75
   3   2 -13   55.13    1.82
   2  -2 -13   28.84    1.30
   2   2 -13   31.86    1.30
   2   2 -13   30.98    1.40
   1  -2 -13   31.71    1.32
   1   2 -13   31.22    1.30
   1   2 -13   32.99    1.44
   0  -2 -13    6.97    0.70
   0   2 -13    7.13    0.71
   0   2 -13    7.56    0.81
  -1  -2 -13   60.77    1.95
  -1   2 -13   61.70    2.10
  -1   2 -13   61.01    1.98
  -2  -2 -13    6.64    0.77
  -2  -2 -13    7.03    0.56
  -2   2 -13    7.61    0.90
  -2   2 -13    6.41    0.76
  -3  -2 -13    0.87    0.50
  -3  -2 -13    1.77    0.75
  -3   2 -13    1.65    0.75
  -3   2 -13   -0.09    0.81
  -3   2 -13    0.30    0.82
  -4  -2 -13    2.05    0.60
  -4  -2 -13    3.75    0.86
  -4   2 -13    3.19    0.99
  -4   2 -13    4.89    1.04
  -4   2 -13    0.95    0.84
  -5  -2 -13    4.46    0.95
  -5  -2 -13    3.24    0.68
  -5   2 -13    2.96    0.99
  -5   2 -13    3.97    1.13
  -5   2 -13    4.95    1.07
  -6  -2 -13    2.33    1.02
  -6   2 -13    2.58    1.20
  -6   2 -13    3.73    1.15
  10  -3 -13    6.60    1.20
  10   3 -13    5.07    1.88
   9  -3 -13    4.87    1.11
   9   3 -13    2.83    1.51
   8  -3 -13   14.98    1.22
   8  -3 -13   17.61    1.55
   8   3 -13   17.14    1.71
   7  -3 -13    1.60    0.85
   7  -3 -13    0.30    1.02
   7   3 -13   -0.09    1.13
   6  -3 -13    0.81    0.76
   6  -3 -13    0.64    0.90
   6   3 -13    0.09    1.02
   6   3 -13    0.54    0.55
   6   3 -13   -0.23    0.60
   5  -3 -13    4.77    0.78
   5   3 -13    2.76    0.95
   5   3 -13    3.69    0.68
   5   3 -13    4.14    0.63
   4  -3 -13    2.85    0.68
   4   3 -13    2.35    0.67
   4   3 -13    3.15    0.92
   4   3 -13    3.04    0.59
   3  -3 -13   59.59    1.96
   3   3 -13   58.22    2.00
   3   3 -13   59.31    2.26
   3   3 -13   61.78    1.85
   2  -3 -13    4.33    0.69
   2   3 -13    4.92    0.74
   2   3 -13    5.72    0.66
   1  -3 -13   25.59    1.31
   1   3 -13   28.82    1.27
   1   3 -13   28.46    1.43
   0  -3 -13    0.34    0.58
   0   3 -13   -0.29    0.64
   0   3 -13   -0.29    0.56
  -1  -3 -13    7.08    0.77
  -1   3 -13    5.62    0.85
  -1   3 -13    5.96    0.74
  -2  -3 -13    3.40    0.73
  -2  -3 -13    4.17    0.60
  -2   3 -13    5.20    0.79
  -2   3 -13    3.56    0.89
  -2   3 -13    4.18    0.91
  -3  -3 -13    4.13    0.66
  -3  -3 -13    3.95    0.85
  -3   3 -13    4.11    0.83
  -3   3 -13    6.03    1.02
  -3   3 -13    5.15    0.98
  -4  -3 -13    6.97    0.93
  -4  -3 -13    5.97    0.74
  -4   3 -13    6.88    1.17
  -4   3 -13    6.82    1.13
  -4   3 -13    5.62    1.00
  -5  -3 -13    0.63    0.89
  -5  -3 -13    0.26    0.69
  -5   3 -13   -0.64    0.93
  -5   3 -13    0.38    1.06
  -5   3 -13    0.21    1.11
  -6  -3 -13    0.55    0.78
  -6   3 -13    2.51    1.24
  -6   3 -13    1.07    1.18
   9  -4 -13    2.24    1.09
   9   4 -13    0.18    1.52
   8  -4 -13    3.15    1.06
   8   4 -13    2.77    1.41
   7  -4 -13    8.87    1.09
   7   4 -13    8.83    1.42
   6  -4 -13    0.01    0.79
   6   4 -13    0.10    1.07
   5  -4 -13   25.58    1.47
   5   4 -13   28.34    1.79
   5   4 -13   24.54    1.34
   5   4 -13   26.80    1.19
   4  -4 -13   37.68    1.62
   4   4 -13   39.16    1.90
   4   4 -13   35.85    1.39
   4   4 -13   38.45    1.59
   3  -4 -13   19.29    1.26
   3   4 -13   20.63    1.13
   3   4 -13   21.58    1.58
   3   4 -13   18.50    1.32
   2  -4 -13   42.41    1.64
   2   4 -13   41.25    1.73
   2   4 -13   41.22    1.55
   1  -4 -13    4.58    0.71
   1   4 -13    4.26    0.79
   1   4 -13    5.37    0.70
   0  -4 -13    1.16    0.64
   0   4 -13   -0.24    0.60
   0   4 -13   -0.54    0.69
  -1  -4 -13    6.12    0.77
  -1  -4 -13    7.34    0.72
  -1   4 -13    5.90    0.92
  -1   4 -13    6.21    0.82
  -1   4 -13    7.80    0.99
  -2  -4 -13    9.44    0.89
  -2  -4 -13   10.14    0.82
  -2   4 -13    9.52    1.08
  -2   4 -13    9.12    1.10
  -2   4 -13    8.63    0.91
  -3  -4 -13   26.73    1.47
  -3  -4 -13   26.08    1.30
  -3   4 -13   22.65    1.58
  -3   4 -13   22.95    1.76
  -3   4 -13   26.57    1.85
  -4  -4 -13    2.38    0.74
  -4  -4 -13    3.51    0.90
  -4   4 -13    2.09    1.13
  -4   4 -13    1.33    0.93
  -4   4 -13    3.73    1.14
  -5  -4 -13    1.00    0.79
  -5   4 -13    1.42    1.17
  -5   4 -13    0.67    1.19
  -6  -4 -13    0.94    0.86
  -6   4 -13    1.81    1.28
  -6   4 -13    0.72    1.31
   9  -5 -13   31.31    2.23
   9   5 -13   25.41    2.25
   8  -5 -13    1.29    1.07
   8   5 -13    1.56    1.43
   7  -5 -13   10.14    1.19
   7   5 -13    7.58    1.47
   6  -5 -13    0.98    0.87
   6   5 -13    0.71    1.16
   5  -5 -13   10.26    1.02
   5   5 -13   11.38    0.97
   5   5 -13   11.00    1.35
   4  -5 -13    0.78    0.75
   4   5 -13    0.42    0.73
   4   5 -13    1.77    1.02
   4   5 -13    1.18    0.56
   3  -5 -13    6.10    0.82
   3   5 -13    7.70    0.73
   3   5 -13    6.85    0.62
   3   5 -13    6.68    0.90
   3   5 -13    6.91    1.21
   2  -5 -13    0.57    0.68
   2   5 -13    0.74    0.61
   2   5 -13   -0.14    0.74
   1  -5 -13    7.19    0.83
   1   5 -13    3.91    0.87
   1   5 -13    5.43    0.77
   0  -5 -13    4.28    0.78
   0   5 -13    4.70    0.91
   0   5 -13    3.77    0.76
  -1  -5 -13    0.72    0.69
  -1  -5 -13    0.37    0.65
  -1   5 -13    1.07    0.88
  -1   5 -13    0.14    0.89
  -1   5 -13   -0.11    0.71
  -2  -5 -13    0.37    0.69
  -2  -5 -13    0.21    0.72
  -2   5 -13   -0.33    0.77
  -2   5 -13    1.25    0.95
  -2   5 -13    0.24    0.97
  -3  -5 -13   29.67    1.49
  -3  -5 -13   26.90    1.55
  -3   5 -13   31.28    1.97
  -3   5 -13   30.72    2.09
  -4  -5 -13    0.51    0.80
  -4  -5 -13    0.79    0.96
  -4   5 -13    1.38    1.20
  -4   5 -13    1.61    1.14
  -5  -5 -13   10.12    1.08
  -5   5 -13    8.80    1.45
  -5   5 -13    8.80    1.43
   8  -6 -13    2.13    1.20
   8   6 -13    4.06    1.62
   7  -6 -13    3.61    1.15
   7   6 -13    3.47    1.45
   6  -6 -13    2.13    1.01
   6   6 -13    1.60    1.33
   5  -6 -13    1.76    0.90
   5   6 -13    0.67    1.18
   5   6 -13    0.64    0.81
   4  -6 -13   16.11    1.17
   4   6 -13   19.33    1.55
   4   6 -13   14.72    1.12
   4   6 -13   16.34    1.20
   3  -6 -13    4.02    0.85
   3   6 -13    4.08    0.71
   3   6 -13    4.00    0.71
   3   6 -13    3.46    0.90
   2  -6 -13   28.40    1.54
   2   6 -13   29.52    1.43
   2   6 -13   31.36    1.73
   1  -6 -13   -0.10    0.74
   1   6 -13    1.05    0.88
   1   6 -13   -0.29    0.67
   0  -6 -13    0.28    0.72
   0   6 -13   -0.23    0.72
   0   6 -13   -0.80    0.88
  -1  -6 -13    2.34    0.77
  -1  -6 -13    3.36    0.81
  -1   6 -13    2.34    0.84
  -1   6 -13    1.56    1.01
  -1   6 -13    3.00    1.01
  -2  -6 -13   14.09    1.10
  -2  -6 -13   13.12    1.07
  -2   6 -13   15.43    1.36
  -2   6 -13   12.49    1.38
  -3  -6 -13    5.45    0.92
  -3  -6 -13    5.75    0.90
  -3   6 -13    4.59    1.30
  -3   6 -13    7.53    1.29
  -4  -6 -13    2.62    0.94
  -4   6 -13   -0.92    1.29
  -4   6 -13    1.88    1.23
   7  -7 -13    8.43    1.37
   7   7 -13    5.68    1.69
   6  -7 -13   -0.51    1.04
   6   7 -13    0.75    1.40
   5  -7 -13    1.29    1.04
   5   7 -13    0.69    1.31
   5   7 -13   -0.42    0.86
   4  -7 -13    3.63    1.00
   4   7 -13    5.63    1.34
   4   7 -13    4.71    0.83
   4   7 -13    4.57    0.96
   3  -7 -13    4.13    0.95
   3   7 -13    3.34    0.98
   3   7 -13    3.05    1.12
   2  -7 -13    1.13    0.83
   2   7 -13    0.05    0.90
   1  -7 -13   25.33    1.61
   1   7 -13   22.89    1.83
   0  -7 -13   -0.11    0.80
   0   7 -13   -0.06    1.01
  -1  -7 -13   22.55    1.56
  -1  -7 -13   20.92    1.52
  -1   7 -13   21.75    1.64
  -1   7 -13   26.97    1.82
  -2  -7 -13   -0.51    0.80
  -2  -7 -13    0.43    0.87
  -2   7 -13   -2.47    1.16
  -2   7 -13    0.59    1.12
  -3  -7 -13   11.78    1.21
  -3   7 -13   18.93    1.59
  -3   7 -13   15.52    1.64
  -4  -7 -13    0.42    0.95
  -4   7 -13    0.93    1.40
  -4   7 -13   -0.83    1.27
   6  -8 -13    1.32    1.27
   6   8 -13   -0.73    1.50
   5  -8 -13    2.42    1.19
   5   8 -13    2.33    1.48
   5   8 -13    2.86    1.00
   4  -8 -13   14.58    1.40
   4   8 -13   20.29    1.46
   4   8 -13   19.08    1.79
   4   8 -13   13.64    1.31
   3  -8 -13   28.45    1.88
   3   8 -13   24.11    1.95
   2  -8 -13    6.25    1.06
   2   8 -13   10.01    1.25
   1  -8 -13   11.39    1.11
   1   8 -13   11.62    1.37
   0  -8 -13   -0.17    0.88
   0   8 -13    1.33    1.14
  -1  -8 -13    8.27    1.14
  -1  -8 -13    7.98    1.05
  -1   8 -13    9.20    1.34
  -1   8 -13    7.30    1.35
  -2  -8 -13    2.75    1.02
  -2   8 -13    3.05    1.35
  -2   8 -13    4.31    1.25
   4  -9 -13    3.32    1.27
   4   9 -13    2.79    1.02
   4   9 -13    1.05    1.10
   3  -9 -13    2.20    1.18
   3   9 -13    5.30    1.20
   2  -9 -13    1.58    1.07
   2   9 -13    0.22    1.11
   1  -9 -13    0.17    0.95
   1   9 -13    1.18    1.18
   0  -9 -13   -0.79    0.95
   0   9 -13    0.32    1.24
  -1   9 -13    1.35    1.26
  10   0 -14    1.91    1.68
   9   0 -14   -2.15    1.43
   8   0 -14    8.04    0.96
   8   0 -14    7.37    1.49
   7   0 -14   -0.36    1.15
   7   0 -14   -0.43    0.75
   6   0 -14   34.11    2.01
   6   0 -14   36.29    1.61
   5   0 -14    1.00    0.70
   5   0 -14    0.62    0.91
   4   0 -14   90.02    2.58
   3   0 -14   -0.14    0.56
   2   0 -14   39.33    1.50
   2   0 -14   36.55    1.55
   1   0 -14   -0.07    0.52
   1   0 -14   -0.14    0.61
   0   0 -14    9.61    0.87
   0   0 -14    7.57    0.77
  -1   0 -14    0.12    0.61
  -1   0 -14   -0.89    0.67
  -2   0 -14    3.36    0.76
  -2   0 -14    3.01    0.83
  -3   0 -14    2.46    0.89
  -3   0 -14    1.11    0.81
  -4   0 -14   11.15    1.18
  -4   0 -14    7.77    1.04
  -5   0 -14    0.41    0.97
  -5   0 -14    0.77    0.99
  -6   0 -14   20.50    1.46
  10  -1 -14    2.37    1.66
  10   1 -14    5.36    1.83
   9  -1 -14    3.04    1.51
   9   1 -14    5.07    1.62
   8  -1 -14    4.31    0.96
   8  -1 -14    3.91    1.36
   8   1 -14    4.33    1.41
   7  -1 -14    2.15    0.85
   7  -1 -14    1.00    1.12
   7   1 -14    2.16    0.74
   7   1 -14    1.69    1.18
   6  -1 -14   14.35    1.04
   6  -1 -14   11.58    1.30
   6   1 -14   11.91    1.34
   6   1 -14   13.68    0.96
   5  -1 -14   19.28    1.34
   5  -1 -14   19.41    1.57
   5   1 -14   20.86    1.25
   5   1 -14   22.56    1.54
   4  -1 -14    0.96    0.64
   4   1 -14    0.42    0.62
   4   1 -14    1.68    0.62
   4   1 -14    0.77    0.89
   3  -1 -14   64.65    2.05
   3   1 -14   66.26    2.12
   3   1 -14   65.82    2.04
   2  -1 -14   30.72    1.37
   2   1 -14   30.20    1.45
   2   1 -14   30.09    1.33
   1  -1 -14  102.40    2.81
   1   1 -14   99.59    2.81
   1   1 -14  103.02    2.92
   0  -1 -14    7.40    0.78
   0   1 -14    7.82    0.87
   0   1 -14    8.88    0.79
  -1  -1 -14    0.05    0.59
  -1   1 -14    0.74    0.63
  -1   1 -14    0.40    0.71
  -2  -1 -14   17.98    1.31
  -2   1 -14   19.27    1.51
  -2   1 -14   18.93    1.34
  -3  -1 -14   23.75    1.58
  -3   1 -14   25.46    1.58
  -3   1 -14   24.10    1.76
  -4  -1 -14    0.50    0.90
  -4   1 -14    2.41    0.91
  -4   1 -14    1.65    1.00
  -5  -1 -14    8.14    1.11
  -5   1 -14    6.13    1.11
  -5   1 -14    4.18    1.07
  -5   1 -14    6.94    1.21
  -6  -1 -14    0.57    1.07
  -6   1 -14    1.41    1.21
  -6   1 -14    1.67    1.12
  -6   1 -14    2.11    1.12
  10  -2 -14    1.42    1.60
  10   2 -14    0.30    1.74
   9  -2 -14   12.57    1.25
   9  -2 -14   15.02    1.70
   9   2 -14   10.38    1.76
   8  -2 -14   38.70    2.31
   8  -2 -14   37.86    1.92
   8   2 -14   38.88    2.50
   7  -2 -14   11.12    1.07
   7  -2 -14    9.89    1.35
   7   2 -14    8.95    1.41
   6  -2 -14    2.23    0.99
   6  -2 -14    0.02    0.77
   6   2 -14    0.93    1.04
   6   2 -14    0.35    0.63
   5  -2 -14    1.43    0.75
   5   2 -14    2.13    0.65
   5   2 -14    1.25    0.96
   5   2 -14    1.82    0.68
   4  -2 -14    3.07    0.70
   4   2 -14    3.69    0.99
   4   2 -14    4.14    0.73
   4   2 -14    3.75    0.66
   3  -2 -14    4.97    0.75
   3   2 -14    4.09    0.74
   3   2 -14    4.14    0.67
   2  -2 -14   11.19    0.88
   2   2 -14   10.87    0.86
   2   2 -14   12.28    0.96
   1  -2 -14    7.53    0.78
   1   2 -14    8.27    0.88
   1   2 -14    7.64    0.78
   0  -2 -14    8.19    0.80
   0   2 -14    7.62    0.78
   0   2 -14    8.65    0.91
  -1  -2 -14    1.30    0.65
  -1   2 -14    1.67    0.78
  -1   2 -14    0.16    0.64
  -2  -2 -14   -0.06    0.72
  -2   2 -14   -0.32    0.82
  -2   2 -14   -0.02    0.69
  -3  -2 -14    5.58    0.91
  -3   2 -14    6.21    1.08
  -3   2 -14    6.12    1.12
  -3   2 -14    4.61    0.88
  -4  -2 -14   40.78    1.96
  -4   2 -14   44.86    2.13
  -4   2 -14   41.79    2.04
  -4   2 -14   41.94    2.11
  -5  -2 -14    4.85    1.08
  -5   2 -14    4.06    1.19
  -5   2 -14    6.09    1.24
  -5   2 -14    2.01    1.08
  -6   2 -14    1.03    1.24
  -6   2 -14    0.11    1.14
   9  -3 -14   -0.03    1.09
   9   3 -14    2.19    1.60
   8  -3 -14   12.36    1.46
   8  -3 -14   10.80    1.22
   8   3 -14    7.76    1.54
   7  -3 -14    5.64    1.04
   7  -3 -14    5.86    1.17
   7   3 -14    6.08    1.32
   6  -3 -14    2.88    1.03
   6  -3 -14    2.97    0.90
   6   3 -14    2.78    1.13
   6   3 -14    2.62    0.67
   6   3 -14    1.69    0.69
   5  -3 -14    0.07    0.73
   5   3 -14    0.99    0.69
   5   3 -14    0.46    0.97
   5   3 -14    1.61    0.63
   4  -3 -14    2.43    0.75
   4   3 -14    2.27    1.00
   4   3 -14    1.89    0.74
   4   3 -14    2.04    0.61
   3  -3 -14   20.70    1.32
   3   3 -14   20.78    1.38
   3   3 -14   21.46    1.20
   2  -3 -14    9.38    0.86
   2   3 -14    7.61    0.87
   2   3 -14    8.95    0.80
   1  -3 -14   28.96    1.40
   1   3 -14   31.55    1.59
   1   3 -14   29.47    1.38
   0  -3 -14   55.88    1.97
   0   3 -14   58.46    1.98
   0   3 -14   61.76    2.17
  -1  -3 -14    0.25    0.64
  -1   3 -14   -0.56    0.65
  -1   3 -14    0.81    0.82
  -2  -3 -14    8.82    0.71
  -2  -3 -14   10.52    0.94
  -2   3 -14    9.74    1.15
  -2   3 -14    8.78    0.94
  -3  -3 -14   -0.21    0.82
  -3  -3 -14   -0.33    0.55
  -3   3 -14    0.31    0.82
  -3   3 -14    0.47    0.98
  -3   3 -14    1.15    1.00
  -4  -3 -14    4.29    0.75
  -4  -3 -14    1.40    0.93
  -4   3 -14    3.42    1.13
  -4   3 -14    3.52    1.17
  -4   3 -14    1.35    0.98
  -5  -3 -14   -1.02    0.94
  -5   3 -14    0.76    1.07
  -5   3 -14    0.19    1.20
  -5   3 -14    0.28    1.18
   9  -4 -14   14.10    1.41
   9   4 -14   13.02    1.94
   8  -4 -14    6.39    1.18
   8   4 -14    6.11    1.54
   7  -4 -14   36.75    2.00
   7   4 -14   29.11    2.29
   6  -4 -14   25.33    1.68
   6   4 -14   21.27    1.69
   5  -4 -14    0.67    0.78
   5   4 -14    0.19    1.03
   5   4 -14   -0.40    0.57
   5   4 -14    0.97    0.73
   4  -4 -14   11.68    1.01
   4   4 -14   14.88    1.41
   4   4 -14   12.85    1.03
   4   4 -14   12.44    0.86
   3  -4 -14    6.08    0.84
   3   4 -14    7.49    0.94
   3   4 -14    6.71    0.76
   2  -4 -14    2.52    0.72
   2   4 -14    1.95    0.79
   2   4 -14    3.12    0.71
   1  -4 -14    1.87    0.69
   1   4 -14    2.02    0.83
   1   4 -14    2.77    0.70
   0  -4 -14    4.42    0.77
   0   4 -14    2.81    0.89
   0   4 -14    3.83    0.77
  -1  -4 -14    0.62    0.69
  -1   4 -14   -0.31    0.87
  -1   4 -14    0.30    0.72
  -2  -4 -14   10.26    0.81
  -2  -4 -14   10.04    0.94
  -2   4 -14   11.44    1.26
  -2   4 -14   11.95    1.27
  -2   4 -14    9.18    1.02
  -3  -4 -14    6.54    0.79
  -3  -4 -14    6.91    0.96
  -3   4 -14    5.08    0.99
  -3   4 -14    7.77    1.25
  -3   4 -14    7.12    1.22
  -4  -4 -14    0.45    0.73
  -4  -4 -14   -0.45    0.89
  -4   4 -14    0.33    1.15
  -4   4 -14    0.49    0.99
  -4   4 -14   -0.92    1.15
  -5  -4 -14    5.04    0.90
  -5   4 -14   10.86    1.47
  -5   4 -14    6.56    1.41
   8  -5 -14    1.91    1.15
   8   5 -14    0.50    1.51
   7  -5 -14    2.62    1.08
   7   5 -14    1.76    1.39
   6  -5 -14    4.35    1.02
   6   5 -14    4.68    1.32
   5  -5 -14   -0.13    0.85
   5   5 -14    0.02    0.77
   5   5 -14    1.79    1.14
   4  -5 -14    5.27    0.94
   4   5 -14    6.03    0.95
   4   5 -14    8.74    1.29
   4   5 -14    5.28    0.73
   3  -5 -14    0.49    0.75
   3   5 -14   -0.56    0.81
   3   5 -14   -0.36    0.61
   2  -5 -14   76.48    2.48
   2   5 -14   74.61    2.61
   2   5 -14   74.25    2.29
   1  -5 -14    0.76    0.72
   1   5 -14   -0.04    0.83
   1   5 -14    0.15    0.70
   0  -5 -14   -0.32    0.72
   0   5 -14    0.66    0.89
   0   5 -14   -0.36    0.71
  -1  -5 -14    4.26    0.84
  -1   5 -14    4.45    0.88
  -1   5 -14    2.96    1.04
  -2  -5 -14    0.38    0.76
  -2  -5 -14   -0.50    0.67
  -2   5 -14   -0.42    0.83
  -2   5 -14   -0.69    1.04
  -2   5 -14    0.89    1.04
  -3  -5 -14   -1.16    0.80
  -3  -5 -14    1.17    0.78
  -3   5 -14    3.35    1.25
  -3   5 -14    0.19    1.15
  -4  -5 -14   12.02    1.07
  -4   5 -14    9.53    1.48
  -4   5 -14   15.16    1.57
   8  -6 -14    2.26    1.26
   8   6 -14    0.84    1.62
   7  -6 -14    8.64    1.29
   7   6 -14    8.47    1.69
   6  -6 -14    1.95    1.06
   6   6 -14    2.30    1.36
   5  -6 -14   -0.53    0.93
   5   6 -14    1.02    0.87
   5   6 -14    0.94    1.26
   4  -6 -14    9.84    1.11
   4   6 -14    9.30    0.86
   4   6 -14   11.60    1.52
   4   6 -14    9.57    1.11
   3  -6 -14   -0.02    0.86
   3   6 -14   -0.66    0.84
   3   6 -14   -0.97    0.66
   2  -6 -14    3.54    0.92
   2   6 -14    5.47    0.84
   2   6 -14    4.65    1.02
   1  -6 -14    2.60    0.83
   1   6 -14    3.27    0.83
   1   6 -14    2.54    0.99
   0  -6 -14    0.66    0.82
   0   6 -14   -1.05    0.97
   0   6 -14   -1.09    0.79
  -1  -6 -14    9.46    1.00
  -1   6 -14   10.09    1.30
  -1   6 -14    9.47    1.31
  -1   6 -14    7.49    1.05
  -2  -6 -14    0.17    0.85
  -2  -6 -14   -0.33    0.79
  -2   6 -14    0.52    1.14
  -2   6 -14    0.28    1.18
  -3  -6 -14    2.99    0.94
  -3  -6 -14    4.18    0.94
  -3   6 -14    4.27    1.41
  -3   6 -14    6.19    1.35
  -4  -6 -14    1.44    0.91
  -4   6 -14    4.35    1.45
  -4   6 -14    4.07    1.46
   7  -7 -14    0.29    1.24
   7   7 -14   -0.69    1.55
   6  -7 -14   -0.08    1.14
   6   7 -14   -0.82    1.45
   5  -7 -14   -0.63    1.03
   5   7 -14   -0.48    1.31
   5   7 -14    1.18    0.83
   5   7 -14    0.35    0.92
   4  -7 -14   11.51    1.24
   4   7 -14   10.77    1.60
   4   7 -14    9.80    1.18
   3  -7 -14    2.12    1.00
   3   7 -14   -1.33    0.70
   3   7 -14    0.93    0.98
   2  -7 -14   10.32    1.16
   2   7 -14   10.17    1.00
   2   7 -14   12.86    1.30
   1  -7 -14    2.42    0.95
   1   7 -14   -0.82    1.01
   0  -7 -14    8.11    1.03
   0   7 -14    8.60    1.32
  -1  -7 -14   -0.08    0.87
  -1   7 -14    1.50    1.23
  -1   7 -14    1.18    1.16
  -2  -7 -14   23.13    1.65
  -2  -7 -14   23.73    1.65
  -2   7 -14   25.25    1.74
  -2   7 -14   22.84    1.82
  -3  -7 -14    5.72    1.06
  -3   7 -14    5.36    1.45
  -3   7 -14    2.96    1.46
   5  -8 -14   -1.23    1.20
   5   8 -14   -2.97    1.41
   5   8 -14    0.37    0.99
   4  -8 -14    2.29    1.19
   4   8 -14   -0.49    1.02
   3  -8 -14   -0.71    1.05
   3   8 -14    0.07    1.05
   2  -8 -14    2.64    1.06
   2   8 -14    1.47    1.11
   1  -8 -14    7.96    1.15
   1   8 -14    8.21    1.34
   0  -8 -14    0.02    0.92
   0   8 -14    1.41    1.25
  -1  -8 -14   -0.50    0.91
  -1   8 -14    1.37    1.25
  -1   8 -14    0.67    1.34
   2  -9 -14    6.09    1.25
   9   0 -15    4.83    1.63
   8   0 -15   -1.19    0.84
   8   0 -15   -1.23    1.31
   7   0 -15   28.49    1.65
   7   0 -15   27.66    2.16
   6   0 -15    1.13    1.11
   6   0 -15    0.59    0.78
   5   0 -15   11.28    0.99
   5   0 -15   11.86    1.35
   4   0 -15   -1.26    0.67
   3   0 -15    0.85    0.65
   2   0 -15   -0.04    0.61
   2   0 -15    0.47    0.66
   1   0 -15  135.25    3.69
   0   0 -15    0.21    0.65
   0   0 -15    0.11    0.72
  -1   0 -15   19.19    1.33
  -1   0 -15   19.02    1.48
  -2   0 -15    0.74    0.78
  -2   0 -15    0.80    0.87
  -3   0 -15    1.16    0.95
  -3   0 -15    1.22    0.90
  -4   0 -15    1.23    1.02
  -4   0 -15    0.11    0.98
  -5   0 -15    5.37    1.16
   9  -1 -15    1.09    1.52
   9   1 -15    2.53    1.60
   8  -1 -15   19.52    1.77
   8  -1 -15   16.60    1.25
   8   1 -15   21.89    1.90
   7  -1 -15    0.61    1.19
   7  -1 -15    0.33    0.86
   7   1 -15    0.15    1.18
   7   1 -15    0.08    0.75
   6  -1 -15   55.91    2.10
   6  -1 -15   52.76    2.38
   6   1 -15   58.59    2.03
   6   1 -15   54.24    2.44
   5  -1 -15   19.43    1.44
   5   1 -15   18.95    1.36
   5   1 -15   17.93    1.51
   4  -1 -15    2.08    0.74
   4   1 -15    3.85    0.76
   4   1 -15    1.97    0.72
   3  -1 -15    0.22    0.66
   3   1 -15    0.29    0.67
   3   1 -15    0.65    0.66
   2  -1 -15    2.12    0.69
   2   1 -15    2.53    0.75
   2   1 -15    1.95    0.66
   1  -1 -15    0.45    0.63
   1   1 -15    1.82    0.67
   1   1 -15    2.00    0.77
   0  -1 -15    6.54    0.79
   0   1 -15    5.99    0.80
   0   1 -15    8.67    0.98
  -1  -1 -15    7.12    0.87
  -1   1 -15    5.64    0.84
  -1   1 -15    5.93    0.97
  -2  -1 -15    2.35    0.84
  -2   1 -15    4.75    0.89
  -2   1 -15    4.06    1.00
  -3  -1 -15   13.67    1.15
  -3   1 -15   10.65    1.13
  -3   1 -15   12.66    1.27
  -4  -1 -15    1.48    1.02
  -4   1 -15    0.03    0.95
  -4   1 -15    1.91    1.05
  -5  -1 -15    1.28    1.10
  -5   1 -15    1.53    1.10
  -5   1 -15    0.87    1.15
   9  -2 -15    0.14    1.43
   9  -2 -15    0.21    1.05
   9   2 -15    1.65    1.60
   8  -2 -15    0.40    1.30
   8  -2 -15    0.42    1.02
   8   2 -15    1.28    1.42
   7  -2 -15   19.22    1.62
   7  -2 -15   20.92    1.38
   7   2 -15   13.32    1.63
   6  -2 -15    2.11    0.89
   6  -2 -15    2.19    1.12
   6   2 -15    0.95    0.71
   6   2 -15    2.01    1.15
   5  -2 -15   13.30    1.07
   5   2 -15   11.19    0.93
   5   2 -15    9.78    0.94
   5   2 -15   12.46    1.38
   4  -2 -15    0.31    0.71
   4   2 -15   -0.34    0.61
   4   2 -15    1.52    0.72
   3  -2 -15   23.32    1.38
   3   2 -15   23.43    1.34
   3   2 -15   24.73    1.48
   2  -2 -15    3.56    0.74
   2   2 -15    3.15    0.78
   2   2 -15    3.03    0.69
   1  -2 -15   10.15    0.91
   1   2 -15    9.91    0.86
   1   2 -15   12.28    1.08
   0  -2 -15    1.02    0.69
   0   2 -15    1.04    0.69
   0   2 -15    1.57    0.83
  -1  -2 -15   27.27    1.50
  -1   2 -15   23.98    1.46
  -1   2 -15   27.96    1.71
  -2  -2 -15    3.09    0.89
  -2   2 -15    1.74    0.82
  -2   2 -15    3.55    1.01
  -3  -2 -15    2.00    0.90
  -3   2 -15    2.77    0.94
  -3   2 -15    1.29    1.02
  -4  -2 -15    9.05    1.19
  -4   2 -15    7.11    1.26
  -4   2 -15    6.17    1.15
  -5  -2 -15    1.21    1.10
  -5   2 -15    2.33    1.27
  -5   2 -15    0.83    1.18
  -5   2 -15    1.49    1.11
   9  -3 -15    0.03    1.13
   9   3 -15   -2.54    1.53
   8  -3 -15    8.41    1.45
   8  -3 -15    6.64    1.20
   8   3 -15    6.67    1.62
   7  -3 -15   52.47    2.24
   7  -3 -15   55.72    2.38
   7   3 -15   47.33    2.56
   6  -3 -15   26.59    1.77
   6   3 -15   25.90    1.35
   6   3 -15   30.42    2.04
   6   3 -15   24.49    1.44
   5  -3 -15    0.24    0.83
   5   3 -15    2.03    0.78
   5   3 -15    0.61    0.66
   5   3 -15    2.07    1.08
   4  -3 -15    4.02    0.81
   4   3 -15    4.14    1.14
   4   3 -15    3.02    0.70
   4   3 -15    2.19    0.80
   3  -3 -15    7.10    0.87
   3   3 -15    7.32    0.82
   3   3 -15    8.09    0.96
   2  -3 -15    1.17    0.70
   2   3 -15    0.31    0.67
   2   3 -15    1.02    0.79
   1  -3 -15    4.24    0.79
   1   3 -15    2.99    0.85
   1   3 -15    3.92    0.79
   0  -3 -15    4.97    0.82
   0   3 -15    6.69    0.99
   0   3 -15    5.84    0.85
  -1  -3 -15    0.07    0.71
  -1   3 -15    0.79    0.77
  -1   3 -15    0.95    0.89
  -2  -3 -15   -0.88    0.77
  -2   3 -15   -1.18    0.80
  -2   3 -15    0.43    0.98
  -3  -3 -15    0.04    0.91
  -3   3 -15    0.93    1.11
  -3   3 -15   -0.01    0.93
  -4  -3 -15   11.26    1.22
  -4   3 -15   11.67    1.28
  -4   3 -15   11.54    1.42
  -4   3 -15   12.89    1.43
  -5   3 -15   20.74    1.70
  -5   3 -15   27.79    1.82
   9  -4 -15    1.98    1.20
   9   4 -15    1.81    1.69
   8  -4 -15    1.57    1.13
   8   4 -15    0.69    1.43
   7  -4 -15    1.11    1.04
   7   4 -15   -0.03    1.30
   6  -4 -15    2.36    0.97
   6   4 -15    3.10    1.25
   5  -4 -15    0.01    0.88
   5   4 -15    2.37    1.15
   5   4 -15    1.82    0.82
   5   4 -15    0.23    0.64
   4  -4 -15    0.76    0.85
   4   4 -15    0.05    0.77
   4   4 -15   -0.44    0.64
   4   4 -15    0.30    1.11
   3  -4 -15    2.67    0.78
   3   4 -15    3.00    0.85
   3   4 -15    2.77    0.72
   2  -4 -15   15.73    1.13
   2   4 -15   13.56    0.99
   2   4 -15   14.41    1.18
   1  -4 -15   16.15    1.15
   1   4 -15   20.10    1.36
   1   4 -15   19.34    1.37
   0  -4 -15   22.91    1.46
   0   4 -15   25.33    1.53
   0   4 -15   24.58    1.80
  -1  -4 -15    7.63    0.94
  -1   4 -15    9.14    1.20
  -1   4 -15    6.63    0.96
  -2  -4 -15    2.65    0.68
  -2  -4 -15    2.28    0.87
  -2   4 -15    2.56    0.93
  -2   4 -15    2.95    1.14
  -3  -4 -15    4.03    1.04
  -3  -4 -15    3.28    0.75
  -3   4 -15    5.66    1.32
  -3   4 -15    3.90    1.27
  -3   4 -15    3.28    1.05
  -4  -4 -15    2.32    1.05
  -4   4 -15    0.73    1.27
  -4   4 -15    0.89    1.11
  -4   4 -15    3.38    1.32
   8  -5 -15   -0.64    1.17
   8   5 -15   -0.33    1.52
   7  -5 -15    4.51    1.17
   7   5 -15    5.43    1.51
   6  -5 -15    2.82    1.07
   6   5 -15    2.77    1.35
   5  -5 -15   17.77    1.36
   5   5 -15   19.19    1.71
   5   5 -15   14.42    1.16
   4  -5 -15    1.55    0.91
   4   5 -15    0.84    0.90
   4   5 -15    1.31    0.68
   4   5 -15    0.84    1.20
   3  -5 -15    5.62    0.97
   3   5 -15    7.24    1.05
   3   5 -15    6.42    0.83
   2  -5 -15    5.00    0.95
   2   5 -15    4.91    0.85
   2   5 -15    7.23    1.09
   1  -5 -15   -0.04    0.76
   1   5 -15    1.83    0.96
   1   5 -15    0.98    0.79
   0  -5 -15    0.85    0.78
   0   5 -15   -0.39    0.82
   0   5 -15    0.95    1.02
  -1  -5 -15   10.34    1.05
  -1   5 -15   15.93    1.44
  -1   5 -15   13.24    1.17
  -2  -5 -15    0.78    0.85
  -2  -5 -15    0.96    0.74
  -2   5 -15    1.57    1.22
  -2   5 -15    1.80    1.22
  -2   5 -15    0.74    0.95
  -3  -5 -15    2.44    0.98
  -3  -5 -15    3.38    0.84
  -3   5 -15    3.22    1.35
  -3   5 -15    3.99    1.13
  -3   5 -15    4.08    1.33
  -4  -5 -15    1.46    0.84
  -4   5 -15    1.69    1.38
  -4   5 -15    2.94    1.41
   7  -6 -15    1.09    1.18
   7   6 -15    0.94    1.56
   6  -6 -15   10.55    1.35
   6   6 -15   12.44    1.74
   5  -6 -15    3.13    1.06
   5   6 -15    3.41    1.40
   5   6 -15    2.98    0.98
   4  -6 -15    1.43    1.01
   4   6 -15    1.71    0.99
   4   6 -15    0.64    0.73
   3  -6 -15    6.47    1.13
   3   6 -15    3.77    1.08
   3   6 -15    5.34    0.87
   2  -6 -15   27.42    1.82
   2   6 -15   31.12    2.00
   2   6 -15   27.38    1.61
   1  -6 -15    9.54    1.06
   1   6 -15   10.95    1.28
   1   6 -15   11.13    1.09
   0  -6 -15   23.74    1.62
   0   6 -15   26.81    2.07
   0   6 -15   21.89    1.62
  -1  -6 -15   -0.02    0.85
  -1   6 -15    0.14    0.94
  -1   6 -15    0.07    1.17
  -2  -6 -15    4.96    0.99
  -2  -6 -15    5.57    0.95
  -2   6 -15    7.58    1.41
  -2   6 -15    4.89    1.40
  -3  -6 -15   -0.45    0.94
  -3  -6 -15   -0.08    0.85
  -3   6 -15    1.05    1.33
  -3   6 -15    1.14    1.38
   6  -7 -15    2.56    1.28
   6   7 -15    1.41    1.59
   5  -7 -15    0.28    1.19
   5   7 -15    1.93    1.05
   5   7 -15    2.93    1.53
   4  -7 -15    1.87    1.14
   4   7 -15    0.50    1.03
   3  -7 -15    1.58    1.06
   3   7 -15    1.46    0.82
   3   7 -15    1.62    1.07
   2  -7 -15    0.89    1.02
   2   7 -15   -0.89    1.03
   2   7 -15   -0.59    0.81
   1  -7 -15    1.62    0.98
   1   7 -15   -0.55    1.10
   0  -7 -15    0.93    0.97
   0   7 -15    0.64    1.25
  -1  -7 -15    1.05    0.95
  -1   7 -15    0.05    1.33
  -2  -7 -15   -0.45    0.92
  -2  -7 -15    0.09    0.93
  -2   7 -15   -1.37    1.30
  -2   7 -15    0.79    1.41
   4  -8 -15   -0.11    1.23
   4   8 -15   -0.10    1.08
   3  -8 -15    7.85    1.36
   3   8 -15    5.76    1.25
   2  -8 -15   10.00    1.38
   2   8 -15    8.64    1.33
   1  -8 -15    0.59    1.04
   1   8 -15   -0.04    1.21
   0  -8 -15   16.95    1.37
   0   8 -15   18.54    1.74
   9   0 -16   -0.95    1.56
   8   0 -16    9.32    1.12
   8   0 -16   13.40    1.74
   7   0 -16    0.22    1.29
   7   0 -16   -0.89    0.84
   6   0 -16   27.92    1.65
   6   0 -16   29.37    1.94
   5   0 -16    0.42    0.79
   4   0 -16    9.14    0.96
   3   0 -16   -0.58    0.70
   2   0 -16    3.60    0.84
   2   0 -16    1.85    0.76
   1   0 -16    0.41    0.67
   1   0 -16    1.61    0.80
   0   0 -16   15.41    1.14
   0   0 -16   16.35    1.24
  -1   0 -16    1.96    0.82
  -1   0 -16    1.50    0.93
  -2   0 -16    4.90    1.08
  -2   0 -16    5.08    1.00
  -3   0 -16   -0.98    0.94
  -3   0 -16    0.21    1.04
  -4   0 -16    5.12    1.22
  -4   0 -16    4.96    1.20
   9  -1 -16    1.47    1.57
   9   1 -16   -2.82    1.54
   8  -1 -16    2.70    1.43
   8  -1 -16    1.12    1.01
   8   1 -16   -0.75    1.40
   7  -1 -16    6.16    1.39
   7  -1 -16    5.16    1.03
   7   1 -16    6.28    1.45
   7   1 -16    4.94    0.94
   6  -1 -16   16.13    1.60
   6  -1 -16   14.09    1.19
   6   1 -16   11.51    1.09
   6   1 -16   16.70    1.61
   5  -1 -16   35.45    1.75
   5   1 -16   37.38    2.19
   5   1 -16   37.83    1.71
   4  -1 -16    5.74    0.89
   4   1 -16    6.73    0.87
   4   1 -16    4.40    0.85
   3  -1 -16    7.43    0.88
   3   1 -16    8.65    0.99
   3   1 -16    9.04    0.91
   2  -1 -16    1.07    0.73
   2   1 -16    0.07    0.70
   2   1 -16    0.96    0.79
   1  -1 -16   12.83    1.01
   1   1 -16   17.92    1.24
   1   1 -16   13.34    1.01
   0  -1 -16    6.05    0.89
   0   1 -16    7.13    0.91
   0   1 -16    8.35    1.03
  -1  -1 -16   20.34    1.52
  -1   1 -16   20.54    1.57
  -1   1 -16   23.38    1.75
  -2  -1 -16    3.78    0.99
  -2   1 -16    4.89    0.98
  -2   1 -16    4.50    1.09
  -3  -1 -16   -0.27    1.00
  -3   1 -16    0.96    1.07
  -3   1 -16    0.33    0.99
  -4  -1 -16    5.56    1.22
  -4   1 -16    5.25    1.16
  -4   1 -16    5.50    1.28
   9  -2 -16   -0.19    1.51
   9  -2 -16    0.92    1.15
   9   2 -16   -0.43    1.63
   8  -2 -16    2.54    1.40
   8  -2 -16    1.15    1.08
   8   2 -16    1.47    1.51
   7  -2 -16    0.63    0.98
   7  -2 -16    1.03    1.26
   7   2 -16   -1.70    1.22
   6  -2 -16   18.30    1.32
   6   2 -16   18.83    1.67
   6   2 -16   23.34    1.46
   5  -2 -16    7.06    1.03
   5   2 -16   10.48    1.44
   5   2 -16    9.35    0.99
   5   2 -16    7.39    0.93
   4  -2 -16   14.17    1.13
   4   2 -16   14.14    1.04
   4   2 -16   12.35    1.09
   3  -2 -16    0.12    0.73
   3   2 -16    0.43    0.70
   3   2 -16    0.96    0.82
   2  -2 -16   10.11    0.96
   2   2 -16   10.38    1.05
   2   2 -16    7.12    0.86
   1  -2 -16    1.22    0.73
   1   2 -16    0.54    0.86
   1   2 -16    1.43    0.77
   0  -2 -16   10.13    1.02
   0   2 -16   10.27    1.11
   0   2 -16   10.37    1.01
  -1  -2 -16    9.03    1.01
  -1   2 -16    9.99    1.20
  -1   2 -16    9.85    1.04
  -2  -2 -16    0.82    0.93
  -2   2 -16    1.32    1.04
  -2   2 -16    1.23    0.92
  -3  -2 -16   11.14    1.23
  -3   2 -16   10.04    1.34
  -3   2 -16    6.48    1.12
  -4  -2 -16    0.51    1.11
  -4   2 -16    1.60    1.20
  -4   2 -16    0.28    1.09
   8  -3 -16    8.67    1.30
   8   3 -16    5.64    1.58
   7  -3 -16    4.72    1.18
   7   3 -16    5.31    1.46
   6  -3 -16    1.64    1.01
   6   3 -16    1.22    0.75
   6   3 -16    1.90    1.24
   6   3 -16    1.37    0.82
   5  -3 -16   10.88    1.13
   5   3 -16    9.54    0.93
   5   3 -16   11.01    1.07
   5   3 -16   14.52    1.55
   4  -3 -16   10.62    1.06
   4   3 -16   12.41    1.10
   4   3 -16   12.77    0.99
   3  -3 -16    2.88    0.85
   3   3 -16    2.38    0.90
   3   3 -16    2.74    0.78
   2  -3 -16   14.29    1.12
   2   3 -16   15.20    1.11
   2   3 -16   11.49    1.17
   1  -3 -16   15.51    1.16
   1   3 -16   15.99    1.28
   1   3 -16   16.57    1.16
   0  -3 -16   26.03    1.64
   0   3 -16   26.61    1.86
   0   3 -16   25.02    1.58
  -1  -3 -16   15.93    1.21
  -1   3 -16   16.10    1.21
  -1   3 -16   19.45    1.48
  -2  -3 -16    0.56    0.89
  -2   3 -16   -0.03    1.12
  -2   3 -16    0.36    0.93
  -3  -3 -16   -0.39    1.01
  -3   3 -16   -0.01    1.04
  -3   3 -16    1.11    1.22
  -4  -3 -16   -0.64    1.09
  -4   3 -16    0.54    1.12
  -4   3 -16   -0.68    1.19
   8  -4 -16    0.34    1.18
   8   4 -16    0.69    1.53
   7  -4 -16   15.78    1.43
   7   4 -16   12.90    1.71
   6  -4 -16    0.15    1.05
   6   4 -16    0.53    1.30
   5  -4 -16   10.95    1.20
   5   4 -16   15.78    1.64
   5   4 -16   11.15    0.96
   5   4 -16   11.14    1.12
   4  -4 -16   -0.91    0.86
   4   4 -16   -0.75    0.69
   4   4 -16   -0.96    0.84
   3  -4 -16    0.65    0.83
   3   4 -16   -0.48    0.87
   3   4 -16   -0.09    0.76
   2  -4 -16    4.34    0.92
   2   4 -16    3.16    1.00
   2   4 -16    3.52    0.86
   1  -4 -16    0.20    0.82
   1   4 -16   -0.56    0.92
   1   4 -16    0.48    0.78
   0  -4 -16    0.52    0.83
   0   4 -16   -0.37    0.81
   0   4 -16    0.16    1.03
  -1  -4 -16    2.62    0.90
  -1   4 -16    3.30    0.99
  -1   4 -16    3.20    1.18
  -2  -4 -16   22.46    1.72
  -2   4 -16   21.41    1.68
  -2   4 -16   21.43    1.48
  -3  -4 -16    5.53    1.20
  -3   4 -16    5.49    1.22
  -3   4 -16    5.14    1.35
   7  -5 -16   -2.81    1.12
   7   5 -16    0.76    1.43
   6  -5 -16   15.48    1.39
   6   5 -16   16.96    1.82
   5  -5 -16    1.67    1.10
   5   5 -16   -0.84    0.90
   5   5 -16   -0.24    1.33
   4  -5 -16    1.16    1.02
   4   5 -16    0.18    0.75
   4   5 -16    1.70    0.94
   3  -5 -16    0.61    0.95
   3   5 -16    2.10    0.81
   3   5 -16    1.83    1.02
   2  -5 -16    2.52    0.95
   2   5 -16    1.24    0.83
   2   5 -16    1.00    1.01
   1  -5 -16   10.25    1.15
   1   5 -16   13.15    1.17
   1   5 -16   13.69    1.38
   0  -5 -16   24.35    1.72
   0   5 -16   23.48    1.66
   0   5 -16   22.04    1.68
  -1  -5 -16   -0.07    0.87
  -1   5 -16    0.67    1.00
  -1   5 -16   -1.24    1.17
  -2  -5 -16    4.72    1.03
  -2   5 -16    6.26    1.41
  -2   5 -16    4.15    1.13
  -3   5 -16   -0.76    1.34
  -3   5 -16   -0.24    1.13
  -3   5 -16   -0.92    1.35
   6  -6 -16    1.72    1.21
   6   6 -16   -0.64    1.47
   5  -6 -16   36.78    2.26
   5   6 -16   32.48    2.01
   5   6 -16   34.25    2.59
   4  -6 -16    1.70    1.15
   4   6 -16   -0.29    0.78
   4   6 -16    0.96    1.02
   3  -6 -16    0.16    1.05
   3   6 -16   -0.18    1.05
   3   6 -16   -0.45    0.81
   2  -6 -16    0.05    0.98
   2   6 -16   -0.36    0.86
   2   6 -16   -1.37    1.06
   1  -6 -16    0.77    0.96
   1   6 -16   -1.12    1.11
   1   6 -16   -0.36    0.87
   0  -6 -16    6.68    1.11
   0   6 -16    9.69    1.19
   0   6 -16   11.14    1.49
  -1  -6 -16   -0.78    0.94
  -1   6 -16    0.32    1.05
  -1   6 -16   -0.24    1.31
  -2  -6 -16    0.02    0.93
  -2   6 -16    0.26    1.36
   5  -7 -16    1.59    1.33
   5   7 -16   -0.08    1.61
   5   7 -16    0.78    1.21
   4  -7 -16   18.96    1.58
   4   7 -16   14.09    1.46
   3  -7 -16    1.19    1.21
   3   7 -16    0.54    0.87
   3   7 -16    0.31    1.16
   2  -7 -16    2.07    1.15
   2   7 -16    1.13    0.93
   2   7 -16    3.00    1.22
   1  -7 -16    2.60    1.11
   1   7 -16    1.70    1.26
   1   7 -16    1.68    1.00
   0  -7 -16    6.35    1.15
   0   7 -16    5.08    1.42
   8   0 -17   -0.19    0.96
   8   0 -17    1.78    1.52
   7   0 -17    1.55    1.45
   7   0 -17    2.21    0.98
   6   0 -17    1.02    1.34
   6   0 -17   -1.42    0.86
   5   0 -17   22.51    1.66
   4   0 -17   -0.12    0.82
   3   0 -17    7.05    0.96
   2   0 -17    0.12    0.75
   1   0 -17    3.42    0.89
   1   0 -17    3.49    0.96
   0   0 -17    0.81    0.85
   0   0 -17    1.25    0.95
  -1   0 -17    3.37    0.98
  -1   0 -17    3.78    1.06
  -2   0 -17    0.36    1.01
  -2   0 -17    0.93    1.07
  -3   0 -17    5.97    1.20
   8  -1 -17    5.27    1.15
   8  -1 -17    4.92    1.59
   8   1 -17    3.26    1.62
   7  -1 -17   -0.25    1.44
   7  -1 -17    0.10    0.98
   7   1 -17    0.08    1.36
   7   1 -17   -0.02    0.87
   6  -1 -17    6.03    1.10
   6   1 -17    6.44    1.02
   6   1 -17    9.67    1.58
   5  -1 -17    4.04    0.98
   5   1 -17    5.08    0.93
   4  -1 -17   28.84    1.68
   4   1 -17   28.92    1.69
   3  -1 -17    8.09    1.00
   3   1 -17    8.60    0.99
   3   1 -17   10.57    1.10
   2  -1 -17    6.26    0.95
   2   1 -17    8.30    1.10
   2   1 -17    8.40    1.01
   1  -1 -17    2.80    0.86
   1   1 -17    1.05    0.84
   1   1 -17    1.55    0.94
   0  -1 -17    5.07    0.96
   0   1 -17    5.10    1.08
   0   1 -17    4.72    0.94
  -1  -1 -17    6.32    1.06
  -1   1 -17    8.21    1.23
  -1   1 -17    8.45    1.06
  -2  -1 -17    8.10    1.18
  -2   1 -17   10.15    1.34
  -2   1 -17    6.27    1.13
  -3  -1 -17    0.60    1.11
  -3   1 -17   -0.30    1.16
  -3   1 -17    0.57    1.11
   8  -2 -17    0.52    1.16
   8  -2 -17    0.25    1.50
   8   2 -17   -1.44    1.48
   7  -2 -17    8.17    1.25
   7   2 -17    7.05    1.58
   6  -2 -17    3.04    1.09
   6   2 -17    3.16    0.90
   6   2 -17    3.83    1.44
   5  -2 -17    2.27    0.99
   5   2 -17    3.37    0.93
   5   2 -17    2.10    0.85
   4  -2 -17   10.63    1.09
   4   2 -17   10.12    1.02
   4   2 -17   10.54    1.12
   3  -2 -17   21.73    1.62
   3   2 -17   24.21    1.69
   3   2 -17   20.53    1.53
   2  -2 -17    1.56    0.86
   2   2 -17    2.00    0.83
   2   2 -17    1.50    0.95
   1  -2 -17    0.46    0.84
   1   2 -17    0.59    0.97
   1   2 -17   -0.96    0.80
   0  -2 -17    6.68    1.01
   0   2 -17    6.46    1.15
   0   2 -17    7.98    1.04
  -1  -2 -17   36.99    2.02
  -1   2 -17   34.46    2.02
  -1   2 -17   39.71    2.25
  -2  -2 -17   11.80    1.31
  -2   2 -17   12.69    1.26
  -2   2 -17   16.57    1.52
  -3  -2 -17    1.06    1.13
  -3   2 -17   -0.96    1.18
  -3   2 -17    1.68    1.15
   8  -3 -17   -1.41    1.20
   8   3 -17   -1.34    1.55
   7  -3 -17    0.31    1.16
   7   3 -17   -2.57    1.34
   6  -3 -17    8.98    1.26
   6   3 -17    8.70    1.57
   6   3 -17    8.66    1.26
   6   3 -17    8.77    0.97
   5  -3 -17    2.56    1.03
   5   3 -17    2.02    0.93
   5   3 -17    0.75    0.80
   4  -3 -17    4.00    1.02
   4   3 -17    4.68    0.89
   4   3 -17    4.39    1.00
   3  -3 -17    7.23    1.03
   3   3 -17    9.48    1.15
   3   3 -17    8.23    0.99
   2  -3 -17    0.57    0.88
   2   3 -17    1.67    0.98
   2   3 -17   -0.49    0.82
   1  -3 -17   21.98    1.71
   1   3 -17   24.76    1.88
   1   3 -17   25.96    1.64
   0  -3 -17    0.04    0.89
   0   3 -17   -0.51    0.87
   0   3 -17    0.12    1.03
  -1  -3 -17   -1.50    0.89
  -1   3 -17   -1.00    0.91
  -1   3 -17    0.67    1.15
  -2  -3 -17   -0.74    1.07
  -2   3 -17   -1.13    1.15
  -2   3 -17    0.52    1.02
  -3  -3 -17    1.27    1.15
  -3   3 -17   -0.31    1.15
  -3   3 -17    2.90    1.29
   7  -4 -17   -1.14    1.24
   7   4 -17    0.02    1.45
   6  -4 -17    9.00    1.33
   6   4 -17    9.47    1.65
   5  -4 -17   27.11    1.96
   5   4 -17   27.19    1.86
   5   4 -17   27.42    1.59
   4  -4 -17   11.01    1.24
   4   4 -17   12.21    1.24
   4   4 -17    9.77    1.06
   3  -4 -17    4.26    1.03
   3   4 -17    5.74    1.10
   3   4 -17    5.16    0.95
   2  -4 -17    1.69    0.95
   2   4 -17    1.76    1.05
   2   4 -17    0.99    0.87
   1  -4 -17    4.46    1.05
   1   4 -17    3.39    0.96
   1   4 -17    3.73    1.11
   0  -4 -17   12.34    1.19
   0   4 -17    9.34    1.15
   0   4 -17   12.05    1.39
  -1  -4 -17    3.00    1.01
  -1   4 -17    2.82    1.25
  -1   4 -17    2.92    1.11
  -2  -4 -17    5.28    1.14
  -2   4 -17    7.78    1.46
  -2   4 -17    6.86    1.25
   6  -5 -17    2.33    1.26
   6   5 -17   -0.61    1.48
   5  -5 -17   23.84    1.66
   5   5 -17   27.54    1.95
   4  -5 -17    0.10    1.08
   4   5 -17    0.11    0.99
   4   5 -17    1.30    0.84
   3  -5 -17   -0.03    1.06
   3   5 -17    0.24    0.84
   3   5 -17    0.48    1.02
   2  -5 -17    2.21    1.05
   2   5 -17   -0.48    1.08
   2   5 -17    0.80    0.93
   1  -5 -17    6.59    1.15
   1   5 -17    5.80    1.08
   1   5 -17    7.64    1.32
   0  -5 -17    2.98    1.09
   0   5 -17    1.92    1.02
   0   5 -17    2.78    1.28
  -1  -5 -17    0.16    1.01
  -1   5 -17   -1.20    1.06
  -1   5 -17   -0.23    1.28
   5  -6 -17    0.65    1.29
   5   6 -17    1.24    1.04
   4  -6 -17    7.74    1.39
   4   6 -17    6.55    1.04
   4   6 -17    5.14    1.21
   3  -6 -17    0.87    1.17
   3   6 -17   -0.71    0.88
   3   6 -17   -0.01    1.13
   2  -6 -17    3.34    1.19
   2   6 -17    2.30    1.21
   2   6 -17    1.41    1.00
   1  -6 -17    0.45    1.11
   1   6 -17   -1.02    0.98
   1   6 -17    2.04    1.27
   0  -6 -17    6.48    1.18
   0   6 -17    6.99    1.49
   0   6 -17    6.50    1.20
   8   0 -18    8.60    1.22
   8   0 -18   10.00    1.81
   7   0 -18   -1.00    0.99
   7   0 -18    0.62    1.58
   6   0 -18    6.51    1.10
   5   0 -18    0.03    0.95
   4   0 -18   15.02    1.25
   3   0 -18    1.53    0.91
   2   0 -18    3.12    0.97
   1   0 -18    0.05    0.96
   0   0 -18   -0.48    0.93
  -1   0 -18    0.82    1.04
  -2   0 -18    7.81    1.28
   8  -1 -18    0.41    1.62
   8   1 -18    1.97    1.63
   7  -1 -18   -0.08    1.03
   7   1 -18    0.53    1.59
   7   1 -18    0.54    0.97
   6  -1 -18    1.63    1.06
   6   1 -18    2.02    1.01
   5  -1 -18    6.94    1.16
   5   1 -18    7.39    1.11
   4  -1 -18    1.82    0.98
   4   1 -18   -0.33    0.89
   3  -1 -18   16.80    1.29
   3   1 -18   15.63    1.29
   3   1 -18   14.93    1.20
   2  -1 -18   12.83    1.23
   2   1 -18   13.52    1.29
   2   1 -18   11.20    1.13
   1  -1 -18    1.74    0.97
   1   1 -18   -0.43    0.89
   1   1 -18    1.86    1.04
   0  -1 -18   -1.09    0.96
   0   1 -18    1.36    1.09
   0   1 -18    1.63    0.99
  -1  -1 -18   17.86    1.42
  -1   1 -18   15.40    1.50
  -1   1 -18   17.72    1.41
  -2  -1 -18    2.20    1.18
  -2   1 -18    4.08    1.29
  -2   1 -18    3.51    1.17
   7  -2 -18    0.29    1.14
   7   2 -18    1.12    1.59
   6  -2 -18    2.39    1.15
   6   2 -18    0.88    0.92
   5  -2 -18   10.81    1.22
   5   2 -18    8.75    1.08
   5   2 -18    9.90    1.13
   4  -2 -18    0.03    1.00
   4   2 -18   -0.99    0.88
   4   2 -18   -0.33    0.93
   3  -2 -18   11.44    1.22
   3   2 -18    9.34    1.19
   3   2 -18   10.71    1.14
   2  -2 -18    9.64    1.16
   2   2 -18    8.86    1.23
   2   2 -18   10.47    1.15
   1  -2 -18    2.24    1.04
   1   2 -18    2.58    1.11
   1   2 -18    1.97    0.98
   0  -2 -18    1.23    1.01
   0   2 -18   -0.70    1.10
   0   2 -18    1.38    1.01
  -1  -2 -18   -0.01    1.09
  -1   2 -18   -0.21    1.18
  -1   2 -18   -1.26    0.99
  -2  -2 -18   -0.96    1.15
  -2   2 -18    1.02    1.27
  -2   2 -18    0.54    1.11
   7  -3 -18   -0.30    1.19
   7   3 -18   -1.24    1.50
   6  -3 -18    1.73    1.17
   6   3 -18    0.45    1.47
   6   3 -18    0.23    0.87
   5  -3 -18    3.01    1.12
   5   3 -18    2.63    1.00
   5   3 -18    2.28    0.91
   4  -3 -18   11.21    1.32
   4   3 -18    8.87    1.21
   4   3 -18    8.76    1.05
   3  -3 -18   15.88    1.40
   3   3 -18   16.72    1.44
   3   3 -18   14.52    1.27
   2  -3 -18   13.78    1.31
   2   3 -18   12.33    1.21
   2   3 -18    9.86    1.29
   1  -3 -18    6.56    1.17
   1   3 -18    6.40    1.28
   1   3 -18    8.38    1.16
   0  -3 -18   14.73    1.42
   0   3 -18   14.98    1.35
   0   3 -18   12.17    1.45
  -1  -3 -18    1.61    1.15
  -1   3 -18    3.59    1.29
  -1   3 -18    0.84    1.06
  -2   3 -18   14.58    1.65
   6  -4 -18    3.73    1.28
   6   4 -18    1.01    1.54
   5  -4 -18    6.76    1.27
   5   4 -18    2.88    0.94
   5   4 -18    3.58    1.12
   4  -4 -18   13.89    1.44
   4   4 -18   14.89    1.38
   4   4 -18   14.54    1.21
   3  -4 -18   11.67    1.35
   3   4 -18   12.40    1.17
   3   4 -18   14.23    1.39
   2  -4 -18   -1.66    1.07
   2   4 -18   -0.72    1.08
   2   4 -18   -0.07    0.96
   1  -4 -18    1.88    1.15
   1   4 -18   -1.32    1.14
   1   4 -18   -0.59    0.98
   0  -4 -18    3.22    1.17
   0   4 -18    2.92    1.12
   0   4 -18    3.84    1.34
  -1  -4 -18    1.45    1.13
  -1   4 -18    1.10    1.35
  -1   4 -18    0.81    1.16
   5  -5 -18    1.10    1.25
   5   5 -18   -0.32    1.06
   4  -5 -18    8.60    1.39
   4   5 -18   10.58    1.33
   4   5 -18   10.65    1.15
   3  -5 -18    5.12    1.32
   3   5 -18    5.93    1.28
   3   5 -18    7.23    1.13
   2  -5 -18   14.12    1.46
   2   5 -18   18.22    1.57
   2   5 -18   15.85    1.35
   1  -5 -18    4.37    1.25
   1   5 -18    3.98    1.15
   1   5 -18    4.31    1.31
   0  -5 -18    0.87    1.22
   0   5 -18    1.53    1.16
   0   5 -18    1.73    1.34
   7   0 -19    1.02    1.13
   6   0 -19   -0.77    1.06
   5   0 -19    9.55    1.22
   4   0 -19   -0.22    1.02
   3   0 -19   20.20    1.49
   2   0 -19   -0.94    1.02
   1   0 -19   52.78    2.39
   0   0 -19    1.27    1.10
  -1   0 -19    1.03    1.17
   6  -1 -19    1.84    1.14
   6   1 -19    1.31    1.05
   5  -1 -19    3.52    1.16
   5   1 -19    3.29    1.07
   4  -1 -19    4.79    1.18
   4   1 -19    5.26    1.10
   3  -1 -19    3.77    1.13
   3   1 -19    3.50    1.07
   2  -1 -19    1.79    1.12
   2   1 -19    0.54    1.02
   2   1 -19    1.19    1.10
   1  -1 -19    4.83    1.17
   1   1 -19    1.48    1.05
   1   1 -19    2.56    1.18
   0  -1 -19    0.18    1.11
   0   1 -19    2.00    1.14
   0   1 -19    3.52    1.23
  -1  -1 -19   -0.19    1.18
  -1   1 -19    0.23    1.16
  -1   1 -19    1.30    1.26
   6  -2 -19   -0.03    1.17
   6   2 -19   -0.10    1.01
   5  -2 -19   -1.00    1.15
   5   2 -19   -1.01    1.00
   4  -2 -19    0.32    1.11
   4   2 -19   -0.18    0.96
   4   2 -19    0.87    1.04
   3  -2 -19   22.09    1.58
   3   2 -19   21.88    1.56
   3   2 -19   20.39    1.42
   2  -2 -19    0.09    1.09
   2   2 -19    0.31    1.11
   2   2 -19   -0.15    1.02
   1  -2 -19    6.26    1.27
   1   2 -19    5.70    1.18
   1   2 -19    6.35    1.30
   0  -2 -19    0.33    1.23
   0   2 -19    0.99    1.23
   0   2 -19    2.08    1.16
  -1   2 -19    2.15    1.34
   5  -3 -19   -2.54    1.17
   5   3 -19   -2.13    0.92
   5   3 -19    0.38    1.05
   4  -3 -19   -1.46    1.15
   4   3 -19    2.71    1.14
   4   3 -19   -0.68    0.96
   3  -3 -19    3.40    1.24
   3   3 -19    2.71    1.17
   3   3 -19    2.63    1.07
   2  -3 -19   -0.87    1.15
   2   3 -19   -0.06    1.05
   2   3 -19   -0.21    1.17
   1  -3 -19    0.35    1.20
   1   3 -19    0.57    1.09
   1   3 -19    2.50    1.27
   0  -3 -19   -0.92    1.19
   0   3 -19   -1.03    1.07
   0   3 -19    0.50    1.29
   4  -4 -19   -1.29    1.22
   4   4 -19    0.68    1.16
   4   4 -19   -0.39    0.99
   3  -4 -19    0.89    1.25
   3   4 -19    1.37    1.18
   3   4 -19    1.77    1.07
   2  -4 -19    2.40    1.31
   2   4 -19    2.43    1.07
   2   4 -19    3.23    1.24
   1  -4 -19    3.51    1.36
   1   4 -19    3.69    1.32
   1   4 -19    3.69    1.15
   5   0 -20   -0.89    1.13
   4   0 -20    1.89    1.19
   3   0 -20   -0.71    1.14
   2   0 -20    6.04    1.30
   1   0 -20    0.59    1.17
   5  -1 -20    0.74    1.22
   5   1 -20    1.72    1.13
   4  -1 -20    7.28    1.34
   4   1 -20    5.48    1.24
   3  -1 -20    0.45    1.18
   3   1 -20    0.56    1.14
   2  -1 -20    1.49    1.22
   2   1 -20    0.99    1.15
   1  -1 -20   16.99    1.62
   1   1 -20   16.24    1.51
   1   1 -20   16.22    1.60
   4  -2 -20    1.66    1.27
   4   2 -20    0.96    1.10
   3  -2 -20   -1.82    1.19
   3   2 -20    1.57    1.17
   3   2 -20   -0.45    1.09
   2  -2 -20   14.12    1.55
   2   2 -20   15.24    1.54
   2   2 -20   14.64    1.47
   0   0   0    0.00    0.00
;
_shelx_hkl_checksum     1905
_shelx_res_file
;
TITL    SU509
CELL  0.71073  8.90420  9.33750 15.51070 90.00000 104.55300 90.00000
ZERR 4  0.00050  0.00040  0.00070  0.00000  0.00500  0.00000
LATT 1
SYMM -X+ 0.50000, Y+ 0.50000, -Z+ 0.50000
SFAC C H N CL BR
UNIT 44 28 4 4 12
TEMP -153
L.S. 9
FMAP 2
PLAN 10
ACTA
BOND $H
OMIT 0 50.5
OMIT 0 1 1
OMIT 1 1 0
OMIT 1 0 1
HTAB
CONF
WGHT    0.071300   10.624201
FVAR       0.10924
BR1   5    0.634741    0.044888    0.609915    11.00000    0.04233    0.03108 =
         0.03631    0.00849    0.00733    0.00180
BR3   5    0.452796    0.742911    0.127508    11.00000    0.04148    0.02923 =
         0.04155    0.00910    0.00685    0.00976
BR2   5    0.700350    0.538864    0.082987    11.00000    0.04371    0.05464 =
         0.03687   -0.00329    0.02247    0.00315
CL1   4    0.806858    0.389295    0.679649    11.00000    0.02519    0.02956 =
         0.01142    0.00173    0.00135   -0.00326
N1    3    0.795072    0.481731    0.520706    11.00000    0.02249    0.02472 =
         0.02364    0.00029    0.00277   -0.00126
C1    1    0.724482    0.397320    0.562958    11.00000    0.02050    0.02552 =
         0.01830   -0.00140    0.00473    0.00129
C2    1    0.590295    0.315553    0.524860    11.00000    0.01910    0.01237 =
         0.02320    0.00184    0.00733    0.00164
C3    1    0.530881    0.329176    0.436056    11.00000    0.02039    0.01227 =
         0.02655   -0.00147    0.00387    0.00338
AFIX  43
H3    2    0.441089    0.276278    0.407359    11.00000   -1.20000
AFIX   0
C4    1    0.601164    0.421276    0.385732    11.00000    0.01653    0.01330 =
         0.02429   -0.00158    0.00801    0.00073
C5    1    0.735852    0.495681    0.430541    11.00000    0.01864    0.01966 =
         0.02093    0.00048    0.00507    0.00163
C6    1    0.808431    0.589249    0.382750    11.00000    0.01779    0.03038 =
         0.03096   -0.00233    0.00018   -0.00348
AFIX  43
H6    2    0.899088    0.639738    0.412857    11.00000   -1.20000
AFIX   0
C7    1    0.750549    0.607942    0.294635    11.00000    0.02295    0.03285 =
         0.02889    0.00351    0.00826   -0.00705
AFIX  43
H7    2    0.800213    0.672165    0.263133    11.00000   -1.20000
AFIX   0
C8    1    0.616013    0.532621    0.248320    11.00000    0.02224    0.01843 =
         0.02647    0.00175    0.00996    0.00517
C9    1    0.544981    0.442297    0.292702    11.00000    0.02096    0.01557 =
         0.02047    0.00035   -0.00107    0.00104
AFIX  43
H9    2    0.455484    0.391602    0.261166    11.00000   -1.20000
AFIX   0
C10   1    0.517397    0.221206    0.579216    11.00000    0.02407    0.02282 =
         0.02457    0.00330    0.00823    0.00303
AFIX  23
H10A  2    0.410158    0.198140    0.545570    11.00000   -1.20000
H10B  2    0.511963    0.271848    0.634426    11.00000   -1.20000
AFIX   0
C11   1    0.549886    0.555205    0.151146    11.00000    0.02950    0.02050 =
         0.02641    0.00429    0.00949   -0.00095
AFIX  13
H11   2    0.468262    0.480874    0.129512    11.00000   -1.20000
AFIX   0
HKLF 4
REM     SU509
REM R1 =  0.0509 for    1889 Fo > 4sig(Fo)  and  0.0621 for all    2259 data
REM    145 parameters refined using      0 restraints
END
WGHT      0.0712     10.6144
REM Instructions for potential hydrogen bonds
HTAB C10 Br2_$1
HTAB C11 Br1_$2
REM Highest difference peak  1.654,  deepest hole -1.186,  1-sigma level  0.184
Q1    1   0.8078  0.4354  0.6736  11.00000  0.05    1.65
Q2    1   0.8488  0.3712  0.6754  11.00000  0.05    1.59
Q3    1   0.8116  0.3397  0.6745  11.00000  0.05    1.52
Q4    1   0.5113  0.7015  0.0987  11.00000  0.05    1.40
Q5    1   0.5064  0.7585  0.1732  11.00000  0.05    0.98
Q6    1   0.7734  0.5304  0.1321  11.00000  0.05    0.79
Q7    1   0.4566  0.8050  0.1181  11.00000  0.05    0.69
Q8    1   0.6411  0.1630  0.6207  11.00000  0.05    0.67
Q9    1   0.5766  0.4216  0.3245  11.00000  0.05    0.59
Q10   1   0.7120  0.4243  0.0929  11.00000  0.05    0.57
;
_shelx_res_checksum     30579
_shelxl_version_number     2014/6
data_Global
_journal_date_recd_electronic     2015-03-18
_journal_date_accepted     2015-04-22
_journal_name_full     'Acta Crystallographica, Section E'
_journal_year     2015
_journal_volume     71
_journal_issue      5
_journal_page_first     o354
_journal_page_last     o355
_journal_paper_category     HO
_journal_paper_doi     10.1107/S2056989015008002
_journal_coeditor_code     SU5096
_publ_contact_author_name     'Palathurai S. Mohan'
_publ_contact_author_address
;
Department of Chemistry
Bharathiar University
Coimbatore 641 046
Tamil Nadu
India
;
_publ_contact_author_email     psmohan59@gmail.com
_publ_contact_author_fax     ?
_publ_contact_author_phone     ?
_publ_section_title
;
Crystal structure of 3-bromomethyl-2-chloro-6-(dibromomethyl)quinoline
;
loop_
    _publ_author_name
    _publ_author_footnote
    _publ_author_address
    'Gayathri, Kasirajan' .
;
Department of Chemistry
Bharathiar University
Coimbatore 641 046
Tamil Nadu
India
;
    'Mohan, Palathurai S.' .
;
Department of Chemistry
Bharathiar University
Coimbatore 641 046
Tamil Nadu
India
;
    'Howard, Judith A. K.' .
;
Department of Chemistry
University of Durham
South Road
Durham DH1 3LE
England
;
    'Sparkes, Hazel A.' .
;
Department of Chemistry
University of Durham
South Road
Durham DH1 3LE
England
Univeristy of Bristol,
Department of Chemistry,
Cantock's Close,
Bristol BS8 1TS,
England
;
