# Supplementary material for: Crystal structure of 3-bromo­methyl-2-chloro-6-(di­bromo­meth­yl)quinoline
Source: Acta Crystallogr E Crystallogr Commun. 2015 Apr 30;71(Pt 5):o354–5. doi: 10.1107/S2056989015008002 (PMC4420095; doi:10.1107/S2056989015008002)
Supplement: Supplementary file 2 [file e-71-0o354-Isup2.hkl]

#
# h,k,l, Fc-squared, Fo-squared, sigma(Fo-squared), status flag
#
data_I
_shelx_title '    SU509'
_shelx_refln_list_code          4
_shelx_F_calc_maximum      287.55
_exptl_crystal_F_000       808.00
_reflns_d_resolution_high  0.8332

loop_
 _space_group_symop_operation_xyz
 'x, y, z'
 '-x+1/2, y+1/2, -z+1/2'
 '-x, -y, -z'
 'x-1/2, -y-1/2, z-1/2'

_cell_length_a     8.9042
_cell_length_b     9.3375
_cell_length_c    15.5107
_cell_angle_alpha  90.000
_cell_angle_beta  104.553
_cell_angle_gamma  90.000

_shelx_F_squared_multiplier     1.000

loop_
 _refln_index_h
 _refln_index_k
 _refln_index_l
 _refln_F_squared_calc
 _refln_F_squared_meas
 _refln_F_squared_sigma
 _refln_observed_status
   2   0   0       2666.36       2722.31        61.59 o
   4   0   0        442.92       1031.30        39.80 o
   6   0   0        368.22        358.63        48.60 o
   8   0   0       1583.66       1628.91       108.93 o
  10   0   0         20.54          0.00        79.60 o
   2   1   0       9010.97       8726.05       144.86 o
   3   1   0       3953.90       4649.28       104.01 o
   4   1   0      16345.63      17801.69       238.96 o
   5   1   0       2456.99       1705.24        38.46 o
   6   1   0        749.22        765.41        32.28 o
   7   1   0       5500.60       5130.11       113.46 o
   8   1   0       1477.38       1354.08        71.63 o
   9   1   0         38.00         92.86        52.37 o
  10   1   0        288.70        124.37        62.01 o
   0   2   0      28390.22      24788.47       528.72 o
   1   2   0       2033.53        966.98        39.80 o
   2   2   0      55372.65      59531.00       949.47 o
   3   2   0         67.01         97.70        15.27 o
   4   2   0       5079.26       4971.88        95.37 o
   5   2   0       1482.97       1468.60        39.36 o
   6   2   0        969.41        968.76        71.27 o
   7   2   0        190.99        198.37        38.77 o
   8   2   0        511.43        492.50        51.11 o
   9   2   0        504.86        389.98        55.59 o
  10   2   0        789.35        742.65       160.46 o
   1   3   0        594.37        545.67        16.13 o
   2   3   0       1100.39       1606.49        40.83 o
   3   3   0        393.58        614.87        30.90 o
   4   3   0        505.66        373.69        50.27 o
   5   3   0       5803.50       5523.69        93.97 o
   6   3   0      18460.40      17865.19       249.61 o
   7   3   0       1839.50       1791.30        57.39 o
   8   3   0          8.97         14.08        44.24 o
   9   3   0         19.03          0.00        50.90 o
   0   4   0      24394.71      21438.53       287.13 o
   1   4   0      17081.87      15167.96       160.31 o
   2   4   0       4828.85       5966.13       111.96 o
   3   4   0       1422.83       1449.59        47.12 o
   4   4   0         32.91        118.65        25.36 o
   5   4   0       1109.88       1032.55        58.65 o
   6   4   0          2.09         32.06        29.07 o
   7   4   0         15.01          3.88        34.04 o
   8   4   0         40.32         45.34        57.82 o
   9   4   0         56.39          0.00        86.31 o
   1   5   0        741.09        864.98        32.12 o
   2   5   0       5900.84       5738.92       114.31 o
   3   5   0        877.26       1000.47        64.52 o
   4   5   0       6085.54       6078.22       211.15 o
   5   5   0        940.69        989.05        52.97 o
   6   5   0        691.26        678.47        41.91 o
   7   5   0       1017.54        842.85        48.31 o
   8   5   0       2443.04       2546.64       100.67 o
   9   5   0        119.88         82.96       122.75 o
   0   6   0       8315.22       8763.61       149.93 o
   1   6   0      13215.89      12442.36       141.83 o
   2   6   0       2333.28       2146.08        55.48 o
   3   6   0        227.19        302.61        36.60 o
   4   6   0        323.92        362.56       102.64 o
   5   6   0       3944.08       3725.23       118.15 o
   6   6   0          0.53         28.49        42.76 o
   7   6   0        139.10         85.41        43.07 o
   8   6   0        472.57        448.93        75.41 o
   1   7   0        172.67        260.71        19.34 o
   2   7   0         17.40         75.52        29.67 o
   3   7   0        238.59        248.04        39.24 o
   4   7   0        565.80        611.26        60.33 o
   5   7   0          9.53          0.00        41.44 o
   6   7   0       5532.70       6079.74       229.59 o
   7   7   0        927.25        854.96        58.20 o
   8   7   0         30.39         64.40        56.35 o
   0   8   0         61.51         82.31        27.28 o
   1   8   0       5756.86       5516.17        79.66 o
   2   8   0        280.24        277.74        37.97 o
   3   8   0        434.15        414.63        42.25 o
   4   8   0       2338.59       2193.77        92.85 o
   5   8   0        384.70        418.67        58.75 o
   6   8   0         32.39        136.09       105.58 o
   7   8   0          1.42          5.38        52.10 o
   1   9   0         38.03         60.57        35.44 o
   2   9   0        127.27        116.16        33.21 o
   3   9   0         33.49         87.43        43.12 o
   4   9   0       1689.42       1758.10        73.36 o
   5   9   0       1607.40       1541.08        70.19 o
   6   9   0          1.51         46.13        66.20 o
   0  10   0       3654.69       4000.73       142.45 o
   1  10   0         77.07         88.35        47.49 o
   2  10   0       1337.98       1078.54        51.42 o
   3  10   0         82.08        114.02        43.18 o
   4  10   0        283.77        430.43        85.14 o
   1  11   0         28.81         66.27        53.98 o
  -9   0   1       2331.99       2380.52       129.88 o
  -7   0   1      14727.17      14746.46       367.84 o
  -5   0   1      18104.96      18962.01       447.45 o
  -3   0   1       9985.94      10072.57       238.81 o
  -1   0   1         67.92        126.53         8.38 o
   3   0   1       5767.19       4242.02        75.13 o
   5   0   1      10534.72      11060.19       355.69 o
   7   0   1       3556.12       3464.78       129.04 o
   9   0   1         86.98         40.22        67.87 o
 -10   1   1        129.36        118.30        58.77 o
  -9   1   1          7.09          0.00        50.27 o
  -8   1   1          0.91          0.00        40.43 o
  -7   1   1        319.81        318.63        39.91 o
  -6   1   1       2014.97       2138.95        45.89 o
  -5   1   1       1396.02       1181.52        32.99 o
  -4   1   1      12835.93      12980.08       218.93 o
  -3   1   1       8294.51      10084.82       170.04 o
  -2   1   1      20647.60      25640.77       412.08 o
  -1   1   1       1255.77       1154.62        23.35 o
   1   1   1      21817.39      23229.15       304.93 o
   2   1   1      31054.51      28953.38       327.62 o
   3   1   1        154.42        421.66        18.50 o
   4   1   1         22.10        117.00        14.89 o
   5   1   1       3472.17       3454.90        59.39 o
   6   1   1        721.32        617.04        29.30 o
   7   1   1        471.85        537.96       116.89 o
   8   1   1         45.57         64.99        42.55 o
   9   1   1        450.88        414.78        54.95 o
  10   1   1        298.09        244.20        58.84 o
 -10   2   1        307.76        258.07        76.25 o
  -9   2   1         66.27         69.58        55.30 o
  -8   2   1        174.98        118.37        46.92 o
  -7   2   1          1.34          0.27        42.73 o
  -6   2   1       1647.12       1403.25        42.77 o
  -5   2   1      33053.90      32062.70       524.35 o
  -4   2   1       2383.89       2009.45        66.20 o
  -3   2   1        273.37        275.16        18.34 o
  -2   2   1       8520.14      10938.00       181.89 o
  -1   2   1         50.30        239.32        26.39 o
   0   2   1       4800.15       6517.13        72.26 o
   1   2   1      11051.11      11790.70       354.02 o
   2   2   1       6870.16       8138.11       111.03 o
   3   2   1       4352.39       5656.10        70.42 o
   4   2   1       1783.27       2171.52        43.52 o
   5   2   1        118.42        199.23        21.44 o
   6   2   1       1501.08       1523.59        45.23 o
   7   2   1       6796.06       6747.72       139.18 o
   8   2   1       2780.53       2367.03       114.38 o
   9   2   1        641.55        639.87        59.51 o
  10   2   1        276.20        154.42        60.12 o
 -10   3   1        418.54        331.42        63.92 o
  -9   3   1        439.85        329.83        60.75 o
  -8   3   1         63.40         60.10        45.21 o
  -7   3   1         11.47         33.00        29.72 o
  -6   3   1        283.23        207.97        27.89 o
  -5   3   1       1969.83       2586.23       211.99 o
  -4   3   1       1782.84       1554.02       121.50 o
  -3   3   1      13733.32      12245.40       207.36 o
  -2   3   1       1894.04       1828.12        57.82 o
  -1   3   1      45915.40      50407.64       570.08 o
   0   3   1      16039.62      14636.21       139.49 o
   1   3   1       8604.50       7075.74       124.13 o
   2   3   1      12469.89      11076.42       150.84 o
   3   3   1        924.35        809.87        34.23 o
   4   3   1        712.64        930.01        50.77 o
   5   3   1         94.96        163.09        23.90 o
   6   3   1        969.92       1091.13        64.15 o
   7   3   1       4141.38       3909.60        79.85 o
   8   3   1          1.57         28.71        53.63 o
   9   3   1        726.02        786.62        92.17 o
  -9   4   1       2134.50       1915.99       130.71 o
  -8   4   1          1.00          8.85        95.94 o
  -7   4   1       2151.34       2041.17        64.39 o
  -6   4   1       4068.14       4050.73       121.92 o
  -5   4   1         46.59         19.37        29.18 o
  -4   4   1       6013.20       6054.49       117.87 o
  -3   4   1       2013.64       2051.32        55.35 o
  -2   4   1        648.53        876.98        36.43 o
  -1   4   1       3880.50       4882.48        58.56 o
   0   4   1          7.75        130.65        10.55 o
   1   4   1       1351.84       1149.49        27.95 o
   2   4   1       4131.25       4105.02        83.54 o
   3   4   1      10798.72      11495.89       159.09 o
   4   4   1       1261.97       1271.28        49.26 o
   5   4   1       4362.74       4351.41        80.53 o
   6   4   1       5103.21       4850.20       115.45 o
   7   4   1       1186.19       1065.34        47.30 o
   8   4   1       1693.54       1991.57        90.70 o
   9   4   1        389.81        222.39       103.48 o
  -9   5   1          9.60          0.11        58.15 o
  -8   5   1        148.21        152.28        70.38 o
  -7   5   1        372.94        420.70        42.24 o
  -6   5   1         10.04         37.83        38.21 o
  -5   5   1       6950.43       6372.85       149.15 o
  -4   5   1        114.09         69.91        29.37 o
  -3   5   1          4.86        104.88        26.75 o
  -2   5   1        609.74        702.33        52.37 o
  -1   5   1        411.06        635.55        21.98 o
   0   5   1       3271.75       3426.39        42.42 o
   1   5   1      38454.11      35710.75       367.70 o
   2   5   1         56.55         51.26        25.05 o
   3   5   1       4355.61       4076.17        71.76 o
   4   5   1         11.65         81.30        74.57 o
   5   5   1       2531.84       2171.65        60.69 o
   6   5   1        496.21        474.33        56.50 o
   7   5   1        388.20        315.02        41.53 o
   8   5   1        192.57        270.13        66.61 o
   9   5   1        103.11         91.84        61.30 o
  -8   6   1          6.82         31.81        57.15 o
  -7   6   1       1704.90       1668.81        81.93 o
  -6   6   1       4548.41       4763.53       120.85 o
  -5   6   1        393.57        330.04        42.68 o
  -4   6   1       3418.55       3293.95        88.50 o
  -3   6   1        149.91        145.33        33.42 o
  -2   6   1       1177.82       1033.90        53.48 o
  -1   6   1        306.01        290.66        38.13 o
   0   6   1        974.40       1024.20        27.11 o
   1   6   1       5449.70       5493.97        78.66 o
   2   6   1        137.76        140.03        26.18 o
   3   6   1       3408.22       3139.10        84.57 o
   4   6   1         84.89        140.12        40.64 o
   5   6   1        932.68        890.36        78.76 o
   6   6   1        796.48        838.78        47.85 o
   7   6   1        140.14        105.53        43.73 o
   8   6   1       1355.82       1578.84       102.64 o
  -8   7   1         27.70         12.05        84.45 o
  -7   7   1        204.72         81.16        57.82 o
  -6   7   1        133.55        115.48        50.45 o
  -5   7   1          2.68         30.47        43.37 o
  -4   7   1         21.83         65.66        40.29 o
  -3   7   1      16791.97      15826.27       296.90 o
  -2   7   1         80.72        134.43        25.55 o
  -1   7   1       6371.04       5922.53        70.22 o
   0   7   1       2296.11       2197.41        44.04 o
   1   7   1       6526.91       5959.23        77.07 o
   2   7   1        102.59        137.77        31.88 o
   3   7   1       2416.00       2411.24        67.40 o
   4   7   1         20.10         11.83        39.05 o
   5   7   1        302.73        299.70        48.72 o
   6   7   1        176.90        166.49        44.10 o
   7   7   1        780.92        704.84        57.35 o
  -7   8   1        879.58        673.91        72.87 o
  -6   8   1       1842.50       1852.61        93.91 o
  -5   8   1       2731.22       2862.92       184.34 o
  -4   8   1         61.42        156.36        39.17 o
  -3   8   1        144.15        234.20        41.60 o
  -2   8   1         20.56         88.73        34.56 o
  -1   8   1       1707.84       1704.61        73.41 o
   0   8   1        932.40        863.72        29.84 o
   1   8   1       5066.50       4979.50        99.84 o
   2   8   1         20.26          8.83        46.08 o
   3   8   1        432.84        367.42        41.66 o
   4   8   1        176.80        238.57        41.75 o
   5   8   1        697.00        676.11        63.00 o
   6   8   1       1642.23       1634.39       131.23 o
   7   8   1       1706.65       1411.71        71.46 o
  -6   9   1         25.98          0.00        59.35 o
  -5   9   1       1301.98       1335.01        67.21 o
  -4   9   1        113.85         53.81        82.40 o
  -3   9   1        533.96        514.87        48.80 o
  -2   9   1        301.60        345.41        45.13 o
  -1   9   1        497.36        422.64        35.28 o
   0   9   1       1327.36       1508.97        55.93 o
   1   9   1       5240.63       5313.87       108.97 o
   2   9   1       5907.30       5893.56       100.02 o
   3   9   1       1091.60       1204.32        50.08 o
   4   9   1        928.94        820.01        48.39 o
   5   9   1        898.90        857.05        61.23 o
  -4  10   1        508.13        678.56        61.58 o
  -3  10   1          5.65         28.32        48.72 o
  -2  10   1        502.84        526.99        54.94 o
  -1  10   1         27.28         23.64        50.21 o
   0  10   1        686.38        771.11        49.26 o
   1  10   1        270.47        297.99        50.48 o
   2  10   1        685.50        734.37        47.08 o
   3  10   1       2529.91       2559.37       128.56 o
   4  10   1        259.63        170.86        50.21 o
  -2  11   1        162.39        168.04        56.37 o
  -1  11   1       1021.85       1042.97        78.55 o
   0  11   1       4108.42       4123.83        97.23 o
   1  11   1         29.37        106.18        54.86 o
 -10   0   2        817.85        834.56       100.55 o
  -8   0   2        577.88        511.13        69.55 o
  -6   0   2       4416.77       4983.92       147.47 o
  -4   0   2      21750.59      20567.45       478.45 o
  -2   0   2       1784.95       1512.44        45.25 o
   0   0   2       7480.85       6131.86       144.12 o
   2   0   2      14565.58      10295.26       147.48 o
   4   0   2      21664.39      20214.50       530.82 o
   6   0   2       5457.26       5359.14       102.12 o
   8   0   2        442.82        269.81        66.20 o
 -10   1   2        487.44        390.30        63.86 o
  -9   1   2       3211.63       3482.42       133.23 o
  -8   1   2       1422.46       1287.73        83.79 o
  -7   1   2        382.82        409.29        40.68 o
  -6   1   2        644.91        561.28        35.32 o
  -5   1   2      11753.66      11272.21       196.41 o
  -4   1   2       2613.63       2567.02        58.06 o
  -3   1   2      26692.35      29506.19       476.36 o
  -2   1   2      24537.76      32153.96       846.04 o
  -1   1   2         24.72        101.62         9.12 o
   0   1   2       4510.87       4595.81        34.46 o
   1   1   2        689.83       1180.04        13.36 o
   2   1   2       7477.97       8697.82        83.46 o
   3   1   2       5760.67       5306.65        66.16 o
   4   1   2       1795.43       1911.87        38.65 o
   5   1   2         19.05        130.59        18.35 o
   6   1   2        666.46        681.37        31.96 o
   7   1   2       5920.97       5896.51       126.16 o
   8   1   2        859.45        803.66        54.09 o
   9   1   2       3264.45       3201.45       103.38 o
 -10   2   2        506.77        340.53        62.84 o
  -9   2   2        253.10        197.49        52.24 o
  -8   2   2        343.09        297.93        47.12 o
  -7   2   2       1361.51       1433.25        64.88 o
  -6   2   2       4147.09       4101.98        92.93 o
  -5   2   2       3449.23       3967.96        85.22 o
  -4   2   2        172.71        436.96        25.89 o
  -3   2   2       5818.27       5677.44        81.30 o
  -2   2   2       8319.22       7078.30        98.19 o
  -1   2   2      11321.06      12641.04       130.76 o
   0   2   2       1659.30       1307.15        16.49 o
   1   2   2      20216.47      22419.04       228.95 o
   2   2   2      67340.14      65308.82       735.58 o
   3   2   2      10304.28      10798.47       113.93 o
   4   2   2         35.86         17.14        17.40 o
   5   2   2        113.55        129.11        28.23 o
   6   2   2       1180.11       1311.77        44.58 o
   7   2   2        277.65        247.50        41.02 o
   8   2   2       1279.29       1197.89       126.94 o
   9   2   2        216.39        206.56        54.27 o
 -10   3   2       1114.78       1214.12        78.62 o
  -9   3   2        688.94        772.20        64.63 o
  -8   3   2          7.69          0.00        60.33 o
  -7   3   2        767.76        672.80        50.15 o
  -6   3   2        635.44        619.98        41.46 o
  -5   3   2       5089.29       4554.57        96.17 o
  -4   3   2        825.23        409.06        29.75 o
  -3   3   2       1281.04        869.13        34.48 o
  -2   3   2        780.54        525.89        25.05 o
  -1   3   2       2129.14       2771.99        42.30 o
   0   3   2      21151.36      22186.29       208.60 o
   1   3   2       1086.43       1332.69        29.49 o
   2   3   2       3289.91       3031.58        43.25 o
   3   3   2       1535.57       1461.33        28.66 o
   4   3   2        799.79        702.28        36.31 o
   5   3   2        888.72        918.86        29.35 o
   6   3   2         36.95         65.67        25.52 o
   7   3   2       1138.29       1151.41        50.59 o
   8   3   2         19.87          0.00        70.80 o
   9   3   2        433.19        446.26        59.11 o
  -9   4   2        665.72        564.29        63.92 o
  -8   4   2       1128.44        977.90        62.95 o
  -7   4   2        162.17        148.57        42.68 o
  -6   4   2        715.85        679.66        76.67 o
  -5   4   2        487.03        450.75        36.26 o
  -4   4   2       7396.17       7235.73       136.18 o
  -3   4   2      16720.18      16849.05       283.79 o
  -2   4   2        905.58       1157.55        55.30 o
  -1   4   2       1056.06       1053.08        20.74 o
   0   4   2       4593.87       4894.83        53.51 o
   1   4   2      13672.81      12299.27       148.70 o
   2   4   2       6390.28       6814.39        99.81 o
   3   4   2      12830.23      12191.13       147.94 o
   4   4   2      12846.74      13119.21       159.03 o
   5   4   2        179.91        206.59        27.73 o
   6   4   2       2479.10       2225.24        62.88 o
   7   4   2        525.53        496.93        39.69 o
   8   4   2         49.38         45.02        49.31 o
   9   4   2         18.15         69.22        57.14 o
  -9   5   2        199.73        220.27        64.22 o
  -8   5   2       3547.01       3720.17       122.34 o
  -7   5   2         53.48         43.57        44.32 o
  -6   5   2       4441.73       4387.15       109.03 o
  -5   5   2        652.18        678.81        68.71 o
  -4   5   2      13025.38      12662.33       224.82 o
  -3   5   2         67.63        220.59        28.94 o
  -2   5   2        113.00        169.31        55.30 o
  -1   5   2        213.39        311.92        19.92 o
   0   5   2       5902.57       6658.35        71.77 o
   1   5   2        126.36        226.37        19.70 o
   2   5   2       1437.02       1472.29        53.29 o
   3   5   2       1075.42       1063.12        33.53 o
   4   5   2       4227.62       4045.43        78.18 o
   5   5   2          2.82          0.00        29.10 o
   6   5   2        281.93        247.41        36.38 o
   7   5   2        109.34         83.20        61.28 o
   8   5   2       4448.50       4513.10       173.03 o
  -8   6   2          7.55         16.22        66.20 o
  -7   6   2          2.06          0.00        48.96 o
  -6   6   2       1060.80       1019.37        59.73 o
  -5   6   2         15.33          0.00        62.42 o
  -4   6   2       3400.89       3341.35        89.95 o
  -3   6   2       1795.43       1465.46        62.00 o
  -2   6   2        867.00        879.72        27.84 o
  -1   6   2       4678.39       4559.55        55.82 o
   0   6   2       1418.11       1578.95        30.62 o
   1   6   2      10103.10       8874.29       104.54 o
   2   6   2       1616.25       1702.15        43.90 o
   3   6   2       3796.13       3330.43        64.20 o
   4   6   2       1196.88       1239.80        51.62 o
   5   6   2          0.45         11.09        32.74 o
   6   6   2       1140.03       1085.81        52.72 o
   7   6   2         48.46         15.47        42.81 o
   8   6   2        297.49        254.01       123.59 o
  -8   7   2        254.54        198.95        54.48 o
  -7   7   2        135.20         96.62        56.11 o
  -6   7   2        755.31        801.00        61.61 o
  -5   7   2         81.16        115.20        45.28 o
  -4   7   2       8190.38       8357.08       169.62 o
  -3   7   2       1900.57       2158.20        83.21 o
  -2   7   2       7888.84       7915.03       176.47 o
  -1   7   2        972.99       1108.55        31.35 o
   0   7   2       1256.87       1041.32        31.89 o
   1   7   2        285.23        255.23        27.57 o
   2   7   2       6174.67       6160.61       101.55 o
   3   7   2        703.98        751.22        36.50 o
   4   7   2         44.86         69.43        41.24 o
   5   7   2        119.08        102.53        39.70 o
   6   7   2       1728.39       1553.21        66.91 o
   7   7   2          0.12          0.00        46.80 o
  -7   8   2        407.85        367.67        67.11 o
  -6   8   2        986.21        848.87        83.79 o
  -5   8   2         58.34         83.58        51.14 o
  -4   8   2          6.07         27.02        46.07 o
  -3   8   2       1340.31       1219.64        47.85 o
  -2   8   2       3624.93       3371.83        74.06 o
  -1   8   2          0.96         65.05        24.44 o
   0   8   2        392.53        394.42        31.86 o
   1   8   2        391.76        482.45        32.84 o
   2   8   2       5001.83       4856.80        84.18 o
   3   8   2       2192.82       2177.73        61.42 o
   4   8   2        145.13        143.90        35.23 o
   5   8   2         12.13          4.07        37.04 o
   6   8   2        518.16        449.19        67.36 o
  -6   9   2        320.96        394.18       108.09 o
  -5   9   2       1570.77       1822.57        66.99 o
  -4   9   2       2357.84       2480.54        85.74 o
  -3   9   2          4.77         21.67        40.83 o
  -2   9   2         81.31        107.31        40.98 o
  -1   9   2        370.12        448.21        71.31 o
   0   9   2       1287.67       1403.08        51.13 o
   1   9   2        126.17        180.65        32.90 o
   2   9   2        281.98        202.39        35.51 o
   3   9   2        215.20        330.18        49.22 o
   4   9   2       1032.46        988.81        46.63 o
   5   9   2       1513.68       1492.81        55.09 o
  -4  10   2       2112.90       2166.18        90.02 o
  -3  10   2        322.23        361.64        53.17 o
  -2  10   2        130.28        256.67        76.10 o
  -1  10   2        182.02        173.08        47.97 o
   0  10   2         29.03         60.35        55.15 o
   1  10   2        846.62        812.38        58.47 o
   2  10   2       1493.58       1516.22        88.29 o
   3  10   2        128.36         67.88        41.65 o
   4  10   2       1538.89       1449.70        56.33 o
  -1  11   2        573.12        581.75        80.26 o
   0  11   2       1772.50       1731.96        79.55 o
   1  11   2         10.04         36.60        53.26 o
  -9   0   3       2317.98       2318.51       137.42 o
  -7   0   3       6785.04       7141.55       201.94 o
  -5   0   3       2204.57       3365.07       105.58 o
  -3   0   3      50653.94      55432.24      1252.68 o
  -1   0   3       5866.13       7352.95        86.06 o
   1   0   3       8342.50      10724.87       123.90 o
   3   0   3       9891.92      10492.69       124.22 o
   5   0   3       2025.32       2115.94        53.21 o
   7   0   3        971.56        979.52        72.06 o
   9   0   3       6185.22       6463.60       297.88 o
 -10   1   3       1113.92       1011.23        74.14 o
  -9   1   3        659.52        445.24        56.87 o
  -8   1   3       1046.81       1037.62        57.39 o
  -7   1   3       1291.93       1289.14        63.26 o
  -6   1   3        170.22        212.23        33.10 o
  -5   1   3       2051.83       2104.68       126.53 o
  -4   1   3       3300.60       3378.95        82.53 o
  -3   1   3       2081.56       2383.93        46.68 o
  -2   1   3      13091.22      10926.44       170.35 o
  -1   1   3      12476.99      14835.11       138.75 o
   0   1   3       1041.47        593.19        10.52 o
   1   1   3      12840.88      12459.18       108.84 o
   2   1   3      21043.37      20344.54       164.63 o
   3   1   3       3156.50       3827.30        35.97 o
   4   1   3      11472.30      10471.36       102.55 o
   5   1   3       7014.81       7386.67        94.76 o
   6   1   3         18.25         38.61        19.09 o
   7   1   3          3.79          8.17        27.96 o
   8   1   3        359.24        434.12        49.99 o
   9   1   3         11.40          0.00        41.98 o
 -10   2   3        212.76         99.33        60.01 o
  -9   2   3       2712.87       2901.73       102.64 o
  -8   2   3       1323.29       1289.32        67.47 o
  -7   2   3       3971.13       3907.78       167.58 o
  -6   2   3        114.43        208.95        32.01 o
  -5   2   3       7102.98       6946.63       130.91 o
  -4   2   3       7676.59       8497.02       149.87 o
  -3   2   3       1679.87       1169.35        20.27 o
  -2   2   3       8394.11       8935.06        86.65 o
  -1   2   3      32362.23      35983.76       332.83 o
   0   2   3         69.13        107.28         6.13 o
   1   2   3       3611.50       3625.84        38.58 o
   2   2   3        279.89        525.98        16.08 o
   3   2   3       2615.25       2809.30        36.01 o
   4   2   3        173.24         88.34        11.49 o
   5   2   3       9848.86       9369.64       104.01 o
   6   2   3         16.25          0.00        19.29 o
   7   2   3       2772.27       2826.36        73.68 o
   8   2   3       1261.96       1222.05        64.51 o
   9   2   3        310.26        434.75        57.98 o
 -10   3   3          1.80         60.99        74.16 o
  -9   3   3        747.25        756.40        75.83 o
  -8   3   3        614.24        625.07        62.84 o
  -7   3   3       2280.82       2328.99        80.16 o
  -6   3   3          0.26         35.55        32.18 o
  -5   3   3       3470.83       3449.00        80.08 o
  -4   3   3       4689.70       4872.41        79.02 o
  -3   3   3       1253.54       1130.11        29.46 o
  -2   3   3      23481.36      24033.84       247.43 o
  -1   3   3       3031.74       2923.77        34.68 o
   0   3   3       3318.38       3644.25        37.85 o
   1   3   3       7228.65       9230.62        91.47 o
   2   3   3       2807.67       2017.56        31.85 o
   3   3   3      37211.00      36898.84       421.44 o
   4   3   3       4857.63       4617.04        56.06 o
   5   3   3          1.58         17.71        13.28 o
   6   3   3        823.89        833.49        65.12 o
   7   3   3        738.03        633.02        39.15 o
   8   3   3        162.48        117.10        72.06 o
   9   3   3        103.38        107.02        55.28 o
  -9   4   3         31.30        103.15        67.03 o
  -8   4   3       2709.63       2785.04        98.52 o
  -7   4   3        222.60        223.34        44.67 o
  -6   4   3       1969.21       1739.77        68.95 o
  -5   4   3        270.25        324.50        25.73 o
  -4   4   3      20182.36      19847.31       380.86 o
  -3   4   3      38082.29      39922.19       647.88 o
  -2   4   3       2401.51       1892.73        42.06 o
  -1   4   3       1394.09       1360.42        23.87 o
   0   4   3          2.47         65.16        10.41 o
   1   4   3       1079.30       1147.74        28.51 o
   2   4   3        827.89       1025.43        27.42 o
   3   4   3        356.97        317.53        17.10 o
   4   4   3       2222.08       1984.13        39.23 o
   5   4   3       1041.13       1161.15        47.71 o
   6   4   3        183.81        196.33        39.64 o
   7   4   3        517.16        440.13        39.85 o
   8   4   3        921.06        924.09        63.94 o
   9   4   3       1027.38        923.06        61.10 o
  -9   5   3          1.55         25.83        60.40 o
  -8   5   3        313.74        308.77        56.55 o
  -7   5   3       1600.40       1739.33        82.34 o
  -6   5   3        843.82        840.01        52.95 o
  -5   5   3         55.84         21.71        47.78 o
  -4   5   3       3252.54       3417.13        84.33 o
  -3   5   3       1404.04       1089.77        47.47 o
  -2   5   3       2083.57       2311.03        52.00 o
  -1   5   3      15702.83      14149.20       140.15 o
   0   5   3       6031.61       6811.03        74.50 o
   1   5   3      12469.81      12331.34       152.56 o
   2   5   3         35.49        100.33        14.18 o
   3   5   3       1500.08       1154.28        30.27 o
   4   5   3       2022.13       2007.92        56.39 o
   5   5   3       5091.43       5120.92        95.16 o
   6   5   3        412.67        324.41        46.25 o
   7   5   3        902.54        793.45        48.95 o
   8   5   3        399.34        277.31        58.08 o
  -9   6   3         99.82         12.32        63.80 o
  -8   6   3       3812.89       3473.79       119.17 o
  -7   6   3          9.21          0.00        49.02 o
  -6   6   3        652.81        653.80        53.55 o
  -5   6   3       5209.22       5242.60        95.96 o
  -4   6   3       1776.14       1935.66        98.87 o
  -3   6   3       1181.64       1106.90        45.55 o
  -2   6   3       2782.20       2240.01        40.88 o
  -1   6   3       3660.47       3628.18        48.62 o
   0   6   3         31.05         52.10        16.95 o
   1   6   3        320.89        388.94        24.96 o
   2   6   3        163.74        219.10        23.78 o
   3   6   3         28.95         41.77        18.15 o
   4   6   3       5968.56       6224.59        95.92 o
   5   6   3        145.82        159.82        35.36 o
   6   6   3       1785.35       1686.57        68.90 o
   7   6   3       1702.21       1352.00        76.93 o
   8   6   3       1639.14       1582.02       148.13 o
  -8   7   3         14.27          0.00        92.59 o
  -7   7   3        249.06        241.62        59.96 o
  -6   7   3        431.14        393.69        55.94 o
  -5   7   3        729.89        780.07        57.98 o
  -4   7   3          2.40         95.03        59.07 o
  -3   7   3       1578.83       1450.01        49.11 o
  -2   7   3          6.78         74.22        20.22 o
  -1   7   3        153.53        157.60        19.05 o
   0   7   3        254.90        260.10        29.28 o
   1   7   3         62.17        126.74        24.69 o
   2   7   3        335.80        343.33        34.47 o
   3   7   3      14650.41      13715.67       159.19 o
   4   7   3        664.47        645.21        37.64 o
   5   7   3        546.13        444.52        38.65 o
   6   7   3        505.32        504.61        43.65 o
   7   7   3         48.41         33.98        42.53 o
  -7   8   3        422.72        534.15        89.66 o
  -6   8   3       1157.44        910.01        70.56 o
  -5   8   3       2587.74       2497.25        84.70 o
  -4   8   3       1328.86       1387.97        62.52 o
  -3   8   3          2.55         26.56        30.34 o
  -2   8   3        779.98        942.25        40.67 o
  -1   8   3       1890.14       2018.66        48.78 o
   0   8   3        255.44        298.84        26.59 o
   1   8   3       2007.42       1848.69        54.54 o
   2   8   3        608.75        714.37        62.65 o
   3   8   3         46.91         65.75        29.15 o
   4   8   3       1099.83       1089.14        43.23 o
   5   8   3        691.04        779.77        68.60 o
   6   8   3        391.16        342.66        46.59 o
  -6   9   3         91.85        121.92        55.21 o
  -5   9   3        190.22        184.57        44.39 o
  -4   9   3          1.66         22.16        43.37 o
  -3   9   3        692.64        866.11        58.73 o
  -2   9   3       3846.47       3790.13        94.66 o
  -1   9   3       1728.60       1703.83        75.33 o
   0   9   3        710.68        697.29        35.12 o
   1   9   3       1941.04       1945.21        61.81 o
   2   9   3        766.20        835.81        44.47 o
   3   9   3          0.45         19.17        32.90 o
   4   9   3        403.27        414.86        40.57 o
   5   9   3       1162.06       1078.60        51.13 o
  -4  10   3         85.62         94.66        52.72 o
  -3  10   3       5252.31       5500.73       124.72 o
  -2  10   3        184.22        257.35        51.92 o
  -1  10   3        512.02        566.27        60.20 o
   0  10   3         60.66        142.37        50.94 o
   1  10   3         72.74        117.69        49.65 o
   2  10   3        240.82        229.04        37.98 o
   3  10   3          4.43         37.30        38.41 o
  -1  11   3          3.26        120.08        73.01 o
   0  11   3        386.41        472.07        61.99 o
 -10   0   4        359.53        470.91        92.17 o
  -8   0   4          0.78         10.05        60.33 o
  -6   0   4        907.62       1133.70        73.74 o
  -4   0   4       7934.31      11181.97       268.97 o
  -2   0   4       8375.67       8714.40       103.52 o
   0   0   4      82687.83      83027.91      1337.81 o
   2   0   4      26294.07      28906.48       329.19 o
   4   0   4      12045.34      11732.83       140.87 o
   6   0   4       4288.31       4550.27        78.67 o
   8   0   4        732.98        599.47        52.13 o
 -10   1   4          1.40         11.20        58.43 o
  -9   1   4        667.40        615.55        60.56 o
  -8   1   4       2951.62       2959.22        99.71 o
  -7   1   4       7215.23       7501.46       149.29 o
  -6   1   4        463.67        507.07       105.16 o
  -5   1   4       1256.41       1303.22        60.75 o
  -4   1   4       3559.51       4160.69       119.78 o
  -3   1   4      12526.42      12272.18       217.28 o
  -2   1   4      18834.56      20608.22       193.07 o
  -1   1   4       7467.19       5704.54        52.42 o
   0   1   4        389.48        619.98        11.88 o
   1   1   4        198.08        410.27        14.53 o
   2   1   4        567.49        363.57         9.81 o
   3   1   4        150.65        143.39         8.45 o
   4   1   4       6139.38       6350.54        61.55 o
   5   1   4       5782.78       5474.92        61.46 o
   6   1   4       1544.01       1656.69        37.74 o
   7   1   4       1964.03       2035.23        52.20 o
   8   1   4        189.98        179.95        32.68 o
   9   1   4        238.92        284.57        45.62 o
 -10   2   4        376.55        291.27        70.80 o
  -9   2   4        163.49        175.63        52.53 o
  -8   2   4       1657.27       1743.40        78.56 o
  -7   2   4        433.93        514.73        49.86 o
  -6   2   4         11.79         43.97        30.38 o
  -5   2   4       1090.16       1222.89        37.61 o
  -4   2   4        125.97        174.23        10.31 o
  -3   2   4         95.39        327.55        12.84 o
  -2   2   4      37163.68      36546.59       338.87 o
  -1   2   4       4727.29       3905.99        51.65 o
   0   2   4        281.88        162.16         6.17 o
   1   2   4       1650.18       1562.63        21.21 o
   2   2   4       2493.79       3065.28        35.39 o
   3   2   4         92.68         26.86         8.95 o
   4   2   4      17422.68      17132.19       164.56 o
   5   2   4        351.07        272.05        16.09 o
   6   2   4       1396.22       1401.16        35.95 o
   7   2   4        107.31         69.50        28.42 o
   8   2   4        705.28        717.02        47.39 o
   9   2   4          2.62         32.77        44.19 o
 -10   3   4        479.24        330.95        64.83 o
  -9   3   4       1201.77       1075.57        69.76 o
  -8   3   4        193.75        225.35        48.06 o
  -7   3   4       8963.38       8901.05       174.32 o
  -6   3   4      17125.15      17275.39       297.98 o
  -5   3   4       2468.23       2519.20        96.28 o
  -4   3   4      10699.62      10402.03       193.71 o
  -3   3   4       1906.61       1512.07        22.97 o
  -2   3   4       6287.48       6758.29        68.59 o
  -1   3   4       4897.75       4852.77        48.11 o
   0   3   4       3919.05       4505.50        50.34 o
   1   3   4        139.16        273.76        10.66 o
   2   3   4       1606.13       2066.38        31.38 o
   3   3   4        509.51        604.84        22.64 o
   4   3   4        844.86        878.42        24.54 o
   5   3   4       2909.32       2749.47        39.14 o
   6   3   4       7018.89       6853.25        98.93 o
   7   3   4         50.98         94.77        29.95 o
   8   3   4       1537.34       1449.92        59.09 o
   9   3   4        291.76        300.49        51.19 o
  -9   4   4        543.25        457.35        62.13 o
  -8   4   4        602.50        466.26        56.56 o
  -7   4   4        171.70        198.10        78.76 o
  -6   4   4         27.16         72.01        35.76 o
  -5   4   4        210.23        238.70        21.57 o
  -4   4   4         16.30         79.51        15.95 o
  -3   4   4       4005.25       4300.37        54.66 o
  -2   4   4       2400.29       3522.87        53.75 o
  -1   4   4       8391.72       6579.89        64.90 o
   0   4   4      14485.87      13596.35       136.16 o
   1   4   4       6411.42       6447.12        69.24 o
   2   4   4       5163.13       4876.40        60.77 o
   3   4   4       6583.20       6047.41        72.98 o
   4   4   4        984.14       1383.04        32.50 o
   5   4   4        686.11        681.09        31.57 o
   6   4   4        172.06         78.47        28.31 o
   7   4   4        368.14        313.14        34.95 o
   8   4   4         39.47         29.06        43.01 o
  -9   5   4        605.56        439.58        67.24 o
  -8   5   4       2560.58       2478.52       117.31 o
  -7   5   4       2376.14       2509.69        92.44 o
  -6   5   4        289.01        305.82        42.58 o
  -5   5   4       3176.36       3257.66        66.53 o
  -4   5   4       1250.62       1325.00        43.70 o
  -3   5   4          4.99         52.51        18.87 o
  -2   5   4      24424.57      24166.47       285.09 o
  -1   5   4        324.85        399.41        17.70 o
   0   5   4        144.86        267.91        16.00 o
   1   5   4        924.44       1087.22        30.44 o
   2   5   4       2533.76       2412.58        37.56 o
   3   5   4        255.10        224.24        18.40 o
   4   5   4       3799.73       3618.33        59.72 o
   5   5   4         98.02        104.13        27.49 o
   6   5   4        407.83        419.45        35.58 o
   7   5   4          1.33          0.00        34.33 o
   8   5   4        227.29        141.62        47.21 o
  -9   6   4        494.54        615.45        74.83 o
  -8   6   4        414.72        469.27        77.93 o
  -7   6   4        173.38        223.98        53.25 o
  -6   6   4       1105.16       1265.82        70.44 o
  -5   6   4        346.43        489.11        46.86 o
  -4   6   4        199.07        239.70        27.08 o
  -3   6   4       5445.30       5440.53        83.74 o
  -2   6   4       1429.93       1371.52        37.21 o
  -1   6   4      12808.26      12125.57       115.70 o
   0   6   4       9340.39       9263.54       104.49 o
   1   6   4        991.23        916.20        30.55 o
   2   6   4       3388.11       3504.85        59.62 o
   3   6   4       4152.44       4007.96        55.48 o
   4   6   4         12.99         12.91        26.87 o
   5   6   4       6113.44       6077.83        97.97 o
   6   6   4        347.99        272.99        37.66 o
   7   6   4        115.22          4.05        38.78 o
  -8   7   4         30.44        116.89        73.74 o
  -7   7   4        382.33        385.76        62.31 o
  -6   7   4       6141.75       5889.42       169.26 o
  -5   7   4        299.80        280.02        33.62 o
  -4   7   4       5535.27       5605.57        91.71 o
  -3   7   4       1266.50       1232.23        43.79 o
  -2   7   4        113.69        141.87        21.94 o
  -1   7   4         20.58         81.43        18.99 o
   0   7   4         21.47         41.60        19.22 o
   1   7   4        142.42        168.12        23.97 o
   2   7   4          2.70          8.33        23.61 o
   3   7   4        121.78        166.64        27.04 o
   4   7   4        231.20        169.77        32.94 o
   5   7   4          5.64         18.79        33.92 o
   6   7   4       4147.25       4343.49        91.76 o
   7   7   4        319.37        334.52        51.52 o
  -7   8   4        163.89        221.75        92.59 o
  -6   8   4        347.23        444.28       124.66 o
  -5   8   4        745.35        676.25        54.30 o
  -4   8   4       1056.00        939.61        45.03 o
  -3   8   4        743.46        792.30        36.98 o
  -2   8   4       2552.21       2577.18        70.34 o
  -1   8   4       4503.04       4414.36        69.24 o
   0   8   4        118.05        143.72        23.45 o
   1   8   4        917.83        968.35        42.93 o
   2   8   4       1634.62       1623.20        51.28 o
   3   8   4       4234.26       3916.77        72.26 o
   4   8   4       1090.14       1112.14        44.50 o
   5   8   4        694.48        664.91        42.91 o
   6   8   4          1.16          0.00        43.89 o
  -6   9   4         11.39          0.00        52.85 o
  -5   9   4        378.29        390.60        46.85 o
  -4   9   4        526.62        500.90        44.26 o
  -3   9   4        836.21        973.47        48.58 o
  -2   9   4       2517.54       2621.65        81.64 o
  -1   9   4       2436.60       2293.73        74.74 o
   0   9   4         20.00          0.00        29.18 o
   1   9   4        156.66        222.81        38.38 o
   2   9   4        342.90        362.47        36.11 o
   3   9   4          2.08          0.00        33.83 o
   4   9   4       1638.59       1736.82        57.91 o
   5   9   4        604.29        700.27        47.48 o
  -4  10   4         38.42         54.57        53.96 o
  -3  10   4        312.40        469.36        59.02 o
  -2  10   4         58.68          0.00        51.14 o
  -1  10   4        173.92        273.18        54.03 o
   0  10   4       3975.71       4121.75        95.59 o
   1  10   4         33.41         56.91        45.07 o
   2  10   4        794.76        851.57        61.36 o
   3  10   4         96.45         86.50        40.18 o
  -9   0   5       1001.03       1061.64        95.52 o
  -7   0   5      17485.02      19489.05       473.42 o
  -5   0   5       1685.37       1493.16        68.71 o
  -3   0   5       2068.57       2838.29        48.44 o
  -1   0   5      12327.62      12143.52       141.66 o
   1   0   5      12120.71      13123.19       152.57 o
   3   0   5       9993.26      10534.85       126.72 o
   5   0   5       3797.20       3602.96        57.31 o
   7   0   5        496.67        403.09        43.20 o
   9   0   5        224.76        201.93        55.09 o
 -10   1   5         96.42        111.48        60.22 o
  -9   1   5       1576.52       1472.14        88.82 o
  -8   1   5          3.82          0.00        74.99 o
  -7   1   5       1474.66       1688.04        70.50 o
  -6   1   5         35.25        156.56        31.66 o
  -5   1   5       1134.47       1266.51        67.25 o
  -4   1   5          3.75        108.46        11.15 o
  -3   1   5      14235.05      16095.88       153.81 o
  -2   1   5       8688.60       8701.87        79.16 o
  -1   1   5       4448.89       5440.50        54.74 o
   0   1   5      50735.53      52257.25       446.14 o
   1   1   5       4267.26       3575.33        39.18 o
   2   1   5       7286.97       7545.79        65.18 o
   3   1   5        704.94       1031.32        17.58 o
   4   1   5       2443.23       2109.58        27.00 o
   5   1   5       2617.57       2603.64        35.26 o
   6   1   5       3068.72       3181.79        51.02 o
   7   1   5        976.71        979.67        64.99 o
   8   1   5        209.72        221.22        40.65 o
   9   1   5         90.24         68.55        45.15 o
 -10   2   5         39.32         31.55        59.88 o
  -9   2   5        567.93        518.13        59.77 o
  -8   2   5        130.73         89.29        45.66 o
  -7   2   5         41.84         42.77        37.34 o
  -6   2   5       2939.18       2922.73        72.70 o
  -5   2   5      22012.21      21329.84       375.86 o
  -4   2   5       8161.60       9476.20       102.77 o
  -3   2   5       3602.82       3647.38        41.36 o
  -2   2   5        973.98        549.32        13.70 o
  -1   2   5      15905.50      15163.61       158.08 o
   0   2   5        145.73         42.07         6.61 o
   1   2   5       1506.76       1605.87        20.88 o
   2   2   5        716.30        999.34        19.16 o
   3   2   5       2209.94       2396.90        29.72 o
   4   2   5       1369.47       1575.25        27.76 o
   5   2   5          0.01          9.04        14.77 o
   6   2   5       3570.39       3612.11        50.43 o
   7   2   5       2744.05       2931.87        74.41 o
   8   2   5       1615.48       1488.16        71.69 o
   9   2   5          7.18          0.00        45.66 o
 -10   3   5         77.51         89.54        82.53 o
  -9   3   5        219.54        169.84        56.16 o
  -8   3   5        985.27        911.57        77.93 o
  -7   3   5       2787.30       3136.33       133.23 o
  -6   3   5         23.06         32.79        32.68 o
  -5   3   5       3077.04       3298.26        62.35 o
  -4   3   5        442.07        624.51        18.26 o
  -3   3   5       2286.48       1928.77        27.39 o
  -2   3   5       4828.38       5424.18        63.32 o
  -1   3   5      23115.99      21768.45       206.08 o
   0   3   5       7846.67       6219.95        55.85 o
   1   3   5        803.88        382.36        12.27 o
   2   3   5        329.36        242.26        12.60 o
   3   3   5       2417.70       2775.94        40.80 o
   4   3   5       4545.76       4764.22        55.05 o
   5   3   5        947.83        930.05        28.79 o
   6   3   5       1568.30       1614.29        48.77 o
   7   3   5        653.19        703.63        37.48 o
   8   3   5        208.62        195.92        44.29 o
  -9   4   5        884.61        721.23        67.37 o
  -8   4   5       1275.65       1343.65        75.18 o
  -7   4   5       3628.02       3459.70       191.46 o
  -6   4   5       7961.00       7554.98       151.19 o
  -5   4   5         70.76         59.76        17.94 o
  -4   4   5       1875.91       2098.59        37.20 o
  -3   4   5        843.02       1010.50        21.23 o
  -2   4   5        684.60        448.13        16.76 o
  -1   4   5          5.67         65.29         9.69 o
   0   4   5       4488.05       4006.47        68.02 o
   1   4   5       5525.06       5398.53        60.31 o
   2   4   5         61.73        155.57        14.95 o
   3   4   5       2250.66       2125.14        37.45 o
   4   4   5        272.78        322.17        26.27 o
   5   4   5       5435.97       5608.15       103.04 o
   6   4   5       2958.08       2968.97        64.34 o
   7   4   5        890.07        811.81        43.90 o
   8   4   5       1443.52       1289.27        60.51 o
  -9   5   5        184.33        242.14        66.00 o
  -8   5   5          4.02          0.00        59.07 o
  -7   5   5        522.28        616.46        55.33 o
  -6   5   5       1059.94       1060.38        56.13 o
  -5   5   5       3838.58       3626.22        71.04 o
  -4   5   5          1.02         65.97        34.59 o
  -3   5   5       3283.22       3548.14        59.98 o
  -2   5   5        350.34        345.32        22.63 o
  -1   5   5       1074.01        929.25        25.07 o
   0   5   5       1396.43       1294.09        45.65 o
   1   5   5      18828.63      17620.97       172.87 o
   2   5   5       1959.71       2311.86        39.72 o
   3   5   5         84.68         52.97        17.55 o
   4   5   5        881.04        818.34        28.54 o
   5   5   5       6699.92       6578.08        99.72 o
   6   5   5        420.30        404.53        36.20 o
   7   5   5        530.18        386.04        40.32 o
   8   5   5         54.83         96.94        49.10 o
  -9   6   5        255.33        257.39        68.18 o
  -8   6   5        852.98        743.07        68.63 o
  -7   6   5        885.12        913.57        63.92 o
  -6   6   5       3610.05       3820.37       106.51 o
  -5   6   5        146.81        206.21        28.35 o
  -4   6   5       2755.60       2508.05        56.97 o
  -3   6   5         36.16         90.11        23.56 o
  -2   6   5      10989.94      10430.99       122.18 o
  -1   6   5        177.25        221.91        17.36 o
   0   6   5       2052.26       1984.09        53.26 o
   1   6   5       1311.38       1263.64        37.28 o
   2   6   5        233.52        263.05        20.31 o
   3   6   5       4002.42       3789.50        54.46 o
   4   6   5         12.53         24.49        27.24 o
   5   6   5        533.34        531.12        48.26 o
   6   6   5        112.60        138.33        36.71 o
   7   6   5        127.18         10.10        40.15 o
  -8   7   5          2.63          0.00        61.98 o
  -7   7   5        449.75        155.37       123.17 o
  -6   7   5        182.54        304.56        46.63 o
  -5   7   5        444.90        351.01        36.52 o
  -4   7   5         24.54         55.59        29.02 o
  -3   7   5       1804.03       1771.48        47.56 o
  -2   7   5        472.89        525.51        28.98 o
  -1   7   5      12538.69      12229.41       131.95 o
   0   7   5       1288.93       1234.84        36.02 o
   1   7   5       3007.64       2846.28        55.02 o
   2   7   5         77.01        132.25        21.47 o
   3   7   5         47.67         86.64        26.83 o
   4   7   5          2.82         13.46        28.94 o
   5   7   5         87.47        112.28        36.58 o
   6   7   5         45.44         37.30        40.03 o
  -7   8   5         63.49          0.00        52.22 o
  -6   8   5       2483.50       2543.43        92.23 o
  -5   8   5       3539.44       3496.01       104.23 o
  -4   8   5         14.41          0.35        29.16 o
  -3   8   5         80.57        110.71        28.92 o
  -2   8   5        948.94       1090.75        41.67 o
  -1   8   5        615.18        666.88        28.75 o
   0   8   5       1734.02       1594.73        48.61 o
   1   8   5       1267.66       1215.48        41.91 o
   2   8   5         65.60         83.13        24.31 o
   3   8   5       1026.34        990.47        49.11 o
   4   8   5        312.41        231.11        35.39 o
   5   8   5         59.32         72.73        37.15 o
  -6   9   5         55.32         98.24        55.69 o
  -5   9   5        703.99        643.11        56.00 o
  -4   9   5          4.56          0.00        40.18 o
  -3   9   5       1031.93       1108.77        61.17 o
  -2   9   5         17.07         34.38        44.24 o
  -1   9   5          6.57         37.33        43.34 o
   0   9   5        205.61        329.56        34.13 o
   1   9   5       2603.71       2776.08        65.48 o
   2   9   5        444.88        606.09        42.17 o
   3   9   5         30.87         28.42        35.25 o
   4   9   5       1732.06       1826.50        81.04 o
  -4  10   5        516.81        416.47        60.38 o
  -3  10   5         10.95         52.23        56.15 o
  -2  10   5        185.28        184.53        68.09 o
  -1  10   5        120.61        242.79        54.30 o
   0  10   5         11.77         91.57        43.66 o
   1  10   5        637.08        661.03        59.17 o
   2  10   5          6.56          0.00        37.22 o
   3  10   5       1361.92       1410.70        55.13 o
 -10   0   6        591.90        835.40       101.39 o
  -8   0   6        375.35        610.00        76.25 o
  -6   0   6       1873.42       2163.50        93.01 o
  -4   0   6      14465.17      15156.51       273.21 o
  -2   0   6        323.38        247.53        20.18 o
   0   0   6      19827.63      17353.31       285.27 o
   2   0   6       7964.03       6356.49        79.72 o
   4   0   6       5896.20       6291.62        83.43 o
   6   0   6       2972.29       3228.37        68.15 o
   8   0   6        563.28        327.80        51.23 o
 -10   1   6         48.47         81.91        80.44 o
  -9   1   6        549.57        477.21        58.90 o
  -8   1   6        513.06        494.00        52.23 o
  -7   1   6       5033.13       5675.20        95.35 o
  -6   1   6        882.82        887.20        62.25 o
  -5   1   6      32405.04      36665.37       785.16 o
  -4   1   6       1074.76        831.19        20.21 o
  -3   1   6      13042.60      14271.34       127.83 o
  -2   1   6       5437.12       5818.96        55.60 o
  -1   1   6       6013.94       5232.87        65.93 o
   0   1   6       9928.71      11887.25       106.07 o
   1   1   6       9579.01      10806.62       105.74 o
   2   1   6       1387.77       1232.11        17.89 o
   3   1   6        812.71       1216.09        19.88 o
   4   1   6       2267.23       2589.08        31.64 o
   5   1   6        641.86        705.65        20.57 o
   6   1   6        658.40        663.92        24.35 o
   7   1   6       3192.62       3129.79        63.97 o
   8   1   6        874.78        820.89        48.09 o
 -10   2   6        849.87        787.71        90.08 o
  -9   2   6       1138.38       1050.72        69.43 o
  -8   2   6        799.22        807.97        58.08 o
  -7   2   6         83.16        115.83        39.49 o
  -6   2   6       1515.23       1536.62        41.90 o
  -5   2   6         22.15         80.60        12.39 o
  -4   2   6        370.43        477.37        27.70 o
  -3   2   6         76.48         65.46         9.76 o
  -2   2   6       2012.93       2027.28        25.08 o
  -1   2   6       3666.17       4427.64        61.16 o
   0   2   6      14393.83      13381.71       129.30 o
   1   2   6      13377.03      14185.06       137.27 o
   2   2   6      30153.83      29199.16       273.98 o
   3   2   6       2045.83       2030.48        28.07 o
   4   2   6       4150.80       4304.85        47.70 o
   5   2   6       2987.47       3171.53        44.70 o
   6   2   6        597.72        602.07        25.61 o
   7   2   6        641.98        670.23        42.85 o
   8   2   6        431.06        463.59        75.39 o
 -10   3   6        883.46        904.32        75.00 o
  -9   3   6         24.54         64.70        54.76 o
  -8   3   6        474.30        562.81       140.77 o
  -7   3   6        984.23       1107.37        60.73 o
  -6   3   6       1278.69       1121.37        46.92 o
  -5   3   6       6924.52       6067.68        73.02 o
  -4   3   6       1840.55       1373.53        25.04 o
  -3   3   6       1311.07       1443.73        25.67 o
  -2   3   6       2782.23       3082.53        54.20 o
  -1   3   6        619.22        484.57        14.11 o
   0   3   6      12983.87      11728.78       132.14 o
   1   3   6        259.24        186.33        10.84 o
   2   3   6      11122.86      12512.95       123.47 o
   3   3   6        108.07        155.46        15.32 o
   4   3   6        164.24        191.94        17.96 o
   5   3   6         28.03         62.02        18.40 o
   6   3   6         13.83          0.00        26.64 o
   7   3   6       1010.27       1059.36        43.36 o
   8   3   6         11.05          0.00        42.45 o
  -9   4   6        605.11        590.19        66.39 o
  -8   4   6       1171.31        934.26        64.41 o
  -7   4   6        390.95        415.45        40.52 o
  -6   4   6       1617.95       1684.71        66.64 o
  -5   4   6        175.11        192.18        19.49 o
  -4   4   6       3436.15       3169.16        41.66 o
  -3   4   6        463.04        406.94        17.90 o
  -2   4   6       5371.56       6154.39        73.54 o
  -1   4   6       4085.59       4191.96        44.39 o
   0   4   6       6479.45       6527.57        60.63 o
   1   4   6      12462.19      11407.48       106.25 o
   2   4   6        948.85        900.80        25.12 o
   3   4   6       3296.18       3254.01        48.64 o
   4   4   6       1270.45       1265.31        34.71 o
   5   4   6       1324.54       1375.28        46.94 o
   6   4   6       4578.09       4531.78        80.34 o
   7   4   6       1926.71       2054.64        64.27 o
   8   4   6        179.99        212.55        57.80 o
  -9   5   6         73.41          0.00        61.47 o
  -8   5   6        202.56        221.15        58.24 o
  -7   5   6          4.04          0.00        75.83 o
  -6   5   6       6657.54       6858.06       122.88 o
  -5   5   6         32.67         50.05        31.50 o
  -4   5   6      12048.21      11545.68       159.52 o
  -3   5   6        411.30        405.42        24.72 o
  -2   5   6       3408.31       3184.38        56.03 o
  -1   5   6          2.31         36.93        13.53 o
   0   5   6          9.76         63.41        14.73 o
   1   5   6        174.46        242.75        17.21 o
   2   5   6       4103.69       4174.68        54.19 o
   3   5   6        989.89       1085.79        33.18 o
   4   5   6        663.68        808.82        71.96 o
   5   5   6        120.55        138.85        30.29 o
   6   5   6        509.99        472.66        37.86 o
   7   5   6         78.85         67.58        38.08 o
  -8   6   6         14.00         13.09        59.49 o
  -7   6   6        379.64        414.88        53.50 o
  -6   6   6       1802.98       1720.57       111.07 o
  -5   6   6         22.07         85.91        27.65 o
  -4   6   6       3090.82       3125.11        65.91 o
  -3   6   6       1065.07       1025.54        39.71 o
  -2   6   6        275.56        355.36        23.73 o
  -1   6   6        221.03        224.17        18.04 o
   0   6   6        487.10        546.65        23.05 o
   1   6   6      10514.74      10123.59       108.43 o
   2   6   6        401.83        394.08        22.34 o
   3   6   6       1205.51       1175.00        34.34 o
   4   6   6       1187.97       1172.41        48.45 o
   5   6   6       1337.82       1283.28        47.67 o
   6   6   6        695.16        707.68        45.03 o
   7   6   6          3.40         14.05        41.59 o
  -8   7   6        748.26        675.60        64.86 o
  -7   7   6          9.42          0.00        49.49 o
  -6   7   6       2206.26       2347.95       105.29 o
  -5   7   6          2.77         17.48        31.15 o
  -4   7   6       2921.85       2907.39        66.92 o
  -3   7   6        356.97        356.74        28.40 o
  -2   7   6       1538.70       1488.09        43.49 o
  -1   7   6       1508.56       1472.32        39.99 o
   0   7   6      10327.41      10245.58       123.90 o
   1   7   6        212.06        232.39        22.95 o
   2   7   6        257.25        228.74        23.55 o
   3   7   6        510.81        567.65        38.00 o
   4   7   6       1374.36       1203.31        42.51 o
   5   7   6         66.78          8.78        36.58 o
   6   7   6        604.70        709.30        48.87 o
  -7   8   6       1042.37        948.41        70.46 o
  -6   8   6        971.88        941.05       123.45 o
  -5   8   6        121.42        184.30        59.83 o
  -4   8   6       1031.75       1058.78        54.06 o
  -3   8   6        615.80        607.55        44.02 o
  -2   8   6        462.24        552.00        39.22 o
  -1   8   6       1789.40       1899.52        58.75 o
   0   8   6       1249.90       1292.79        44.16 o
   1   8   6       1281.50       1412.20        42.27 o
   2   8   6       2411.38       2454.50        54.00 o
   3   8   6        365.19        444.96        35.98 o
   4   8   6       1359.33       1222.43        47.31 o
   5   8   6        283.14        302.19        40.68 o
  -6   9   6        300.42        433.23        86.21 o
  -5   9   6       1359.31       1581.00       108.07 o
  -4   9   6       1551.08       1538.63        60.22 o
  -3   9   6        321.87        286.94        49.69 o
  -2   9   6        485.14        572.49        52.78 o
  -1   9   6        350.36        414.25        40.13 o
   0   9   6        215.60        281.42        34.46 o
   1   9   6         13.91         26.59        28.22 o
   2   9   6        666.50        585.18        40.56 o
   3   9   6        238.66        211.40        37.66 o
   4   9   6        471.05        405.87        43.21 o
  -4  10   6        638.14        666.06        64.29 o
  -3  10   6        123.61        123.64        55.98 o
  -2  10   6        106.60        145.85        54.61 o
  -1  10   6        235.80        299.77        57.03 o
   0  10   6        722.01        780.33        53.54 o
   1  10   6       1347.48       1525.06        54.11 o
   2  10   6        783.80        986.37        66.04 o
  -9   0   7       3077.46       3447.18       161.72 o
  -7   0   7         19.14        158.37        56.98 o
  -5   0   7        459.01        268.00        31.83 o
  -3   0   7      63648.99      64290.14       728.23 o
  -1   0   7       1568.31        914.37        38.36 o
   1   0   7      10009.55      14233.23       167.40 o
   3   0   7         25.02         48.71        19.23 o
   5   0   7         64.72         58.73        21.44 o
   7   0   7          2.18          0.00        40.17 o
 -10   1   7       4453.75       4986.64       309.19 o
  -9   1   7        503.75        444.79        62.42 o
  -8   1   7       1421.50       1572.30       112.28 o
  -7   1   7       3147.27       3508.31       117.32 o
  -6   1   7       1074.14       1385.05        44.49 o
  -5   1   7        613.39        537.86        21.81 o
  -4   1   7        194.54        174.94        13.79 o
  -3   1   7       1445.59       1615.39        23.86 o
  -2   1   7        794.06        633.51        15.10 o
  -1   1   7       1317.28       1457.65        29.03 o
   0   1   7        697.03        501.55        14.04 o
   1   1   7       9800.52       9586.65        88.22 o
   2   1   7      15595.18      13802.50       115.96 o
   3   1   7        649.74        695.99        16.93 o
   4   1   7         49.84         95.64        12.82 o
   5   1   7       4459.33       4739.58        51.06 o
   6   1   7       5150.23       5466.82        67.67 o
   7   1   7        933.41        963.20        38.93 o
   8   1   7        419.82        434.18        44.68 o
 -10   2   7        147.13         50.38        62.42 o
  -9   2   7       1698.52       2043.41        94.10 o
  -8   2   7         14.11         51.70        46.48 o
  -7   2   7        478.36        469.68        39.71 o
  -6   2   7       1473.55       1537.04        37.06 o
  -5   2   7      16011.63      14600.56       144.67 o
  -4   2   7       4632.14       4299.60        50.36 o
  -3   2   7       1201.23        996.88        21.09 o
  -2   2   7         68.94         40.42         8.70 o
  -1   2   7      10639.45      11736.61       126.68 o
   0   2   7       4702.57       5420.23        58.12 o
   1   2   7       3199.71       2628.48        34.53 o
   2   2   7       2077.95       2470.05        32.91 o
   3   2   7        380.59        417.71        15.01 o
   4   2   7        141.22        130.46        14.53 o
   5   2   7        942.17        900.20        26.80 o
   6   2   7         58.42         85.08        20.84 o
   7   2   7       1980.99       2050.85        67.85 o
   8   2   7         44.18         65.82        41.92 o
 -10   3   7        722.64        723.20        73.12 o
  -9   3   7       3037.60       3050.29       111.31 o
  -8   3   7        451.22        475.87        46.87 o
  -7   3   7        749.70        705.92        66.86 o
  -6   3   7         55.12         64.67        33.34 o
  -5   3   7       3059.74       3116.17        78.63 o
  -4   3   7        594.99        770.41        21.42 o
  -3   3   7       1216.90       1354.22        24.85 o
  -2   3   7       1333.25       1243.03        23.28 o
  -1   3   7        300.13        339.65        17.07 o
   0   3   7       2195.42       2051.21        27.58 o
   1   3   7        451.10        366.10        13.47 o
   2   3   7      11329.86      10904.02       101.83 o
   3   3   7      24338.45      24500.11       234.28 o
   4   3   7       1449.74       1449.04        35.64 o
   5   3   7        453.33        426.65        24.37 o
   6   3   7        180.23        226.83        30.94 o
   7   3   7         40.38         37.47        33.52 o
   8   3   7        369.35        409.65        48.22 o
  -9   4   7         65.82         61.74        58.24 o
  -8   4   7         31.93         16.58        49.84 o
  -7   4   7        614.56        583.33        39.58 o
  -6   4   7       1105.50       1178.12        58.78 o
  -5   4   7        133.63        113.13        20.87 o
  -4   4   7      10850.20       9659.98       100.07 o
  -3   4   7      11220.74      10489.30       117.45 o
  -2   4   7       2009.04       1890.96        33.87 o
  -1   4   7       8391.81       8685.32        79.25 o
   0   4   7       3484.34       3265.94        39.39 o
   1   4   7         35.23         63.56        12.62 o
   2   4   7        338.06        311.43        15.96 o
   3   4   7         64.11        110.99        17.94 o
   4   4   7         17.41          0.00        19.21 o
   5   4   7        211.01        204.92        28.20 o
   6   4   7         29.12         22.26        30.73 o
   7   4   7        604.14        486.24        40.50 o
  -9   5   7        228.65        187.56        65.05 o
  -8   5   7         33.96          0.00        47.02 o
  -7   5   7        736.16        759.52        51.78 o
  -6   5   7        238.94        339.52        38.86 o
  -5   5   7       2110.17       2139.43        52.23 o
  -4   5   7       1053.47        985.81        31.80 o
  -3   5   7       1744.24       1921.27        66.40 o
  -2   5   7         75.10        165.53        15.98 o
  -1   5   7       1094.77        987.96        34.57 o
   0   5   7        675.92        729.38        28.02 o
   1   5   7      16288.45      15483.00       154.71 o
   2   5   7       1977.98       2055.47        38.18 o
   3   5   7        670.42        618.25        24.04 o
   4   5   7       1599.82       1630.55        42.21 o
   5   5   7        613.43        606.79        44.18 o
   6   5   7          3.01         11.19        33.41 o
   7   5   7       1324.09       1237.27        52.60 o
  -8   6   7        918.01        598.67        59.84 o
  -7   6   7         11.08          9.95        45.05 o
  -6   6   7       1239.63       1364.23        62.36 o
  -5   6   7        854.33        838.18        81.64 o
  -4   6   7       7928.56       7830.66       112.36 o
  -3   6   7       3644.65       3602.14        66.82 o
  -2   6   7       2957.69       2946.73        52.65 o
  -1   6   7       2136.80       2057.58        41.48 o
   0   6   7          4.29         57.07        21.56 o
   1   6   7       1170.87       1205.84        34.77 o
   2   6   7        172.56        173.40        21.17 o
   3   6   7          5.31         18.86        20.74 o
   4   6   7        471.41        526.24        31.94 o
   5   6   7        225.59        230.67        36.27 o
   6   6   7        142.30        126.15        38.97 o
  -8   7   7         33.05         37.23        82.85 o
  -7   7   7       1069.53       1078.86        91.54 o
  -6   7   7        224.02        225.57        68.72 o
  -5   7   7         52.66         24.92        39.58 o
  -4   7   7         28.77          8.01        38.03 o
  -3   7   7         97.58         80.42        30.73 o
  -2   7   7         24.87         22.03        28.61 o
  -1   7   7         58.05        110.41        28.35 o
   0   7   7         34.44         37.28        21.40 o
   1   7   7        257.29        314.13        24.53 o
   2   7   7        587.07        615.55        28.42 o
   3   7   7       6357.52       6580.11        97.70 o
   4   7   7        717.80        694.90        38.08 o
   5   7   7       1175.16       1042.22        45.79 o
   6   7   7        293.82        256.67        45.23 o
  -7   8   7        181.74        108.18        85.29 o
  -6   8   7        296.52        219.14        78.46 o
  -5   8   7       2037.40       2280.24       110.92 o
  -4   8   7       2950.03       3234.07        79.48 o
  -3   8   7         32.03        112.94        47.29 o
  -2   8   7       1181.23       1256.07        83.57 o
  -1   8   7        147.79        185.84        33.59 o
   0   8   7        170.33        239.10        30.02 o
   1   8   7       2293.16       2128.10        63.61 o
   2   8   7         43.33         85.39        26.59 o
   3   8   7        207.33        152.36        33.56 o
   4   8   7         11.17         27.43        34.95 o
   5   8   7        557.22        508.90        48.02 o
  -5   9   7        405.94        455.15        64.42 o
  -4   9   7        108.33         88.40        42.91 o
  -3   9   7       1204.42       1199.07       102.44 o
  -2   9   7        604.53        609.30        54.15 o
  -1   9   7        559.32        552.64        42.68 o
   0   9   7         52.96         95.71        39.32 o
   1   9   7       3905.29       4075.08        89.51 o
   2   9   7       4988.82       5115.36        92.75 o
   3   9   7          2.53         26.18        37.38 o
  -3  10   7       3122.17       3285.17       106.23 o
  -2  10   7         24.05        105.26        54.20 o
  -1  10   7       2742.00       2598.95        99.50 o
   0  10   7          5.29          0.00        38.38 o
   1  10   7        123.11        149.69        39.36 o
 -10   0   8       2720.64       3322.33       173.45 o
  -8   0   8       1203.76       1472.80        60.83 o
  -6   0   8       2754.62       3125.60        66.79 o
  -4   0   8        672.85        818.29        48.87 o
  -2   0   8        350.00        776.16        22.90 o
   0   0   8       3002.33       2373.29        56.20 o
   2   0   8      34933.48      35555.65       407.51 o
   4   0   8      16839.80      17130.06       205.45 o
   6   0   8          9.41          0.00        25.33 o
   8   0   8        122.92        110.18        50.58 o
 -10   1   8        537.20        558.82       121.08 o
  -9   1   8        905.55        961.24       127.36 o
  -8   1   8        893.46        910.43        66.28 o
  -7   1   8       1043.20       1056.39        40.95 o
  -6   1   8       2530.71       2684.39        48.64 o
  -5   1   8       1994.25       1799.95        45.40 o
  -4   1   8        471.50        406.00        14.98 o
  -3   1   8      16671.55      14169.42       128.43 o
  -2   1   8      10566.56      10737.10        98.55 o
  -1   1   8        264.79        141.39        19.59 o
   0   1   8          6.40         63.27        11.86 o
   1   1   8       2471.64       2390.14        30.02 o
   2   1   8       2652.49       2759.59        37.75 o
   3   1   8         26.36         91.29        11.41 o
   4   1   8        356.80        375.59        17.60 o
   5   1   8         16.34         28.59        15.65 o
   6   1   8        959.45       1054.54        54.52 o
   7   1   8          0.33          0.00        30.43 o
   8   1   8          9.95          5.61        41.07 o
 -10   2   8          6.32          0.00        55.14 o
  -9   2   8        317.98        491.10        78.62 o
  -8   2   8       6667.51       7525.91       148.64 o
  -7   2   8        185.55        239.66        33.47 o
  -6   2   8        170.89        204.99        23.83 o
  -5   2   8        602.92        616.80        22.01 o
  -4   2   8         31.42        143.10        12.56 o
  -3   2   8        802.64        841.39        21.12 o
  -2   2   8       8732.12       8204.90        83.91 o
  -1   2   8       6738.31       7505.60        95.05 o
   0   2   8       2617.68       2653.29        35.10 o
   1   2   8         74.84        180.77        13.01 o
   2   2   8       1819.93       1589.78        33.57 o
   3   2   8        521.38        368.24        16.41 o
   4   2   8      14487.24      14680.04       135.34 o
   5   2   8        238.78        248.27        21.90 o
   6   2   8         91.76        122.15        28.64 o
   7   2   8        114.11         68.90        37.52 o
   8   2   8        509.48        710.46        63.81 o
 -10   3   8        846.41        823.75        73.49 o
  -9   3   8       1068.64       1074.52        61.98 o
  -8   3   8        174.20        282.09        52.65 o
  -7   3   8         76.43        107.98        32.80 o
  -6   3   8       2152.45       2021.03        53.85 o
  -5   3   8       1989.23       1825.43        34.60 o
  -4   3   8      23967.62      23348.09       224.11 o
  -3   3   8       9042.66       8558.69        88.90 o
  -2   3   8       2996.97       3010.70        59.71 o
  -1   3   8       3432.67       3382.12        45.31 o
   0   3   8        562.71        716.84        21.17 o
   1   3   8        403.68        396.33        16.93 o
   2   3   8        205.86        200.14        16.91 o
   3   3   8        328.65        417.31        18.45 o
   4   3   8       2646.26       2833.40        48.08 o
   5   3   8          4.91          7.27        21.79 o
   6   3   8        648.84        700.79        37.45 o
   7   3   8        295.30        272.50        37.11 o
  -9   4   8        951.61        991.75        66.87 o
  -8   4   8        206.60        149.95        46.21 o
  -7   4   8         65.81         69.78        33.65 o
  -6   4   8        130.92        155.32        33.98 o
  -5   4   8          3.48          5.83        15.56 o
  -4   4   8        494.24        477.06        19.97 o
  -3   4   8        516.94        653.33        27.63 o
  -2   4   8         11.38         90.07        18.49 o
  -1   4   8       3078.92       2686.72        34.85 o
   0   4   8       9145.70       9686.53        92.82 o
   1   4   8         22.93         75.08        13.35 o
   2   4   8       4786.27       4309.77        50.31 o
   3   4   8       7246.76       7135.02        87.74 o
   4   4   8          3.13         37.75        20.61 o
   5   4   8        510.43        450.98        32.31 o
   6   4   8          3.38         17.47        36.52 o
   7   4   8         73.25        115.55        38.08 o
  -9   5   8         49.75          0.00        54.70 o
  -8   5   8       2322.13       2335.42        89.89 o
  -7   5   8         55.91         44.85        42.01 o
  -6   5   8        766.62        875.23        69.23 o
  -5   5   8        639.67        651.75        52.25 o
  -4   5   8        655.67        626.47        28.32 o
  -3   5   8       2938.28       3089.35        49.86 o
  -2   5   8      14592.45      14133.33       156.80 o
  -1   5   8        127.90        187.24        17.53 o
   0   5   8         94.42        132.57        15.95 o
   1   5   8        193.49        265.55        19.03 o
   2   5   8       1215.87       1083.09        30.14 o
   3   5   8         51.31         89.25        19.60 o
   4   5   8       2675.08       2610.68        53.27 o
   5   5   8        358.46        283.19        38.46 o
   6   5   8         79.13         24.27        35.48 o
  -8   6   8         78.06        138.46        78.22 o
  -7   6   8       1400.76       1108.68       100.55 o
  -6   6   8         44.44        120.75        61.27 o
  -5   6   8         59.02         59.13        35.91 o
  -4   6   8          0.84         41.72        34.97 o
  -3   6   8        478.25        361.35        37.60 o
  -2   6   8       2422.84       2522.73        57.66 o
  -1   6   8        974.97        937.90        36.28 o
   0   6   8       2736.77       2600.05        45.80 o
   1   6   8       3605.79       3564.75        64.64 o
   2   6   8       2232.20       2148.61        43.47 o
   3   6   8       5017.01       4851.63        66.75 o
   4   6   8         88.01         90.16        45.14 o
   5   6   8       1300.17       1350.44        54.30 o
   6   6   8          1.17          0.00        38.36 o
  -7   7   8        125.71        156.96        78.18 o
  -6   7   8       1374.31       1248.66        89.10 o
  -5   7   8          8.84         13.49        47.22 o
  -4   7   8       6525.88       6671.38       124.71 o
  -3   7   8       2401.63       2229.69        62.05 o
  -2   7   8         93.93         92.73        30.47 o
  -1   7   8        106.17        140.14        29.49 o
   0   7   8        138.82        175.61        23.72 o
   1   7   8         10.75         31.18        22.69 o
   2   7   8        271.53        298.42        26.33 o
   3   7   8          7.13          0.00        28.77 o
   4   7   8          3.12          0.00        41.73 o
   5   7   8         34.97          0.00        39.67 o
  -6   8   8        353.99        322.11        82.33 o
  -5   8   8        144.13         20.53       150.41 o
  -4   8   8        129.38        234.17        39.69 o
  -3   8   8         62.14         67.42        36.85 o
  -2   8   8       1950.84       1912.70        64.28 o
  -1   8   8        132.93        198.72        34.65 o
   0   8   8          9.35         38.86        25.76 o
   1   8   8        251.05        263.64        31.16 o
   2   8   8       2001.40       1707.44        63.33 o
   3   8   8       5512.76       5561.30       101.38 o
   4   8   8       1754.07       1820.32        68.71 o
  -5   9   8        400.18        488.58        62.72 o
  -4   9   8         59.85         26.10        42.69 o
  -3   9   8       1989.60       2133.31       177.79 o
  -2   9   8       1735.69       2070.45        85.50 o
  -1   9   8       1957.66       1820.13        64.01 o
   0   9   8         59.88        109.50        30.65 o
   1   9   8        980.59       1028.65        39.77 o
   2   9   8         10.52         15.05        35.71 o
   3   9   8         85.23         78.62        38.30 o
  -2  10   8        127.84        224.36        64.04 o
  -1  10   8         80.32        163.89        54.95 o
   0  10   8       2407.70       2380.04        64.29 o
  -9   0   9         39.34          0.68        63.98 o
  -7   0   9       7296.92       8243.55       250.99 o
  -5   0   9       1006.43       1141.83        61.56 o
  -3   0   9      10941.93      10190.91       126.75 o
  -1   0   9       9856.69       8871.88       201.10 o
   1   0   9       2230.72       2063.00       121.08 o
   3   0   9       6185.64       6706.40        90.22 o
   5   0   9       4892.13       4843.04        99.38 o
   7   0   9         88.89        138.50        46.26 o
 -10   1   9         26.60        105.93        52.01 o
  -9   1   9        743.52        848.14        53.17 o
  -8   1   9       2146.98       2825.28        64.03 o
  -7   1   9        619.25        645.61        27.73 o
  -6   1   9       1995.10       2150.95        41.44 o
  -5   1   9       1366.69       1397.87        32.08 o
  -4   1   9        773.93        964.45        23.62 o
  -3   1   9       1446.08       1280.67        23.72 o
  -2   1   9       6651.05       6973.87        72.88 o
  -1   1   9       7390.66       8296.96       103.56 o
   0   1   9       5576.56       5448.16        65.56 o
   1   1   9       1267.44       1096.30        21.54 o
   2   1   9        291.94        274.42        16.10 o
   3   1   9        557.99        558.12        18.64 o
   4   1   9       6363.90       6545.95        64.75 o
   5   1   9       1708.29       1770.50        34.12 o
   6   1   9       2377.77       2429.59        47.15 o
   7   1   9       1660.14       1537.63        61.26 o
 -10   2   9          1.17         59.03        51.03 o
  -9   2   9       2065.36       2302.98        78.42 o
  -8   2   9       1109.79       1023.53        49.33 o
  -7   2   9        821.96        814.13        41.58 o
  -6   2   9       1414.24       1453.38        39.62 o
  -5   2   9       2403.60       2294.57        35.56 o
  -4   2   9          3.07          6.41        12.23 o
  -3   2   9      12138.38      11116.58       104.02 o
  -2   2   9       7236.94       6581.22        70.21 o
  -1   2   9      18281.06      17261.96       204.52 o
   0   2   9       1263.75       1296.01        27.35 o
   1   2   9       2460.38       2527.48        36.45 o
   2   2   9       1337.72       1634.16        52.35 o
   3   2   9       4006.02       4214.35        52.45 o
   4   2   9        790.25        784.71        24.91 o
   5   2   9         18.45         34.82        18.48 o
   6   2   9        125.22         70.62        25.80 o
   7   2   9        328.02        262.84        40.48 o
  -9   3   9        788.43        752.45        52.88 o
  -8   3   9       1895.35       1910.27        87.15 o
  -7   3   9       1728.12       1794.03        59.85 o
  -6   3   9        428.47        453.20        32.84 o
  -5   3   9        479.67        451.69        20.08 o
  -4   3   9         37.41         66.57        13.62 o
  -3   3   9       6222.98       6482.42        71.65 o
  -2   3   9        416.11        353.73        15.63 o
  -1   3   9       3806.47       3017.54        50.37 o
   0   3   9        328.24        223.12        15.38 o
   1   3   9        675.95        794.21        23.32 o
   2   3   9         63.67        110.99        16.44 o
   3   3   9       3821.35       3957.92        52.16 o
   4   3   9       3114.65       3396.32        50.11 o
   5   3   9        173.30        202.82        24.63 o
   6   3   9         43.48         52.96        31.17 o
   7   3   9        153.77        159.24        37.86 o
  -9   4   9        179.76          0.00        74.06 o
  -8   4   9       1189.34       1291.30        66.07 o
  -7   4   9       6230.15       6160.90       123.93 o
  -6   4   9       2388.74       2203.27        65.55 o
  -5   4   9        127.23         79.40        17.11 o
  -4   4   9       1790.13       1566.22        65.02 o
  -3   4   9       1081.06       1001.04        35.33 o
  -2   4   9       5572.31       5071.15        67.88 o
  -1   4   9       1590.15       1495.10        32.79 o
   0   4   9       3024.93       2928.34        43.63 o
   1   4   9       6020.80       6218.44        82.19 o
   2   4   9          2.96         14.41        17.16 o
   3   4   9        153.99        169.42        18.84 o
   4   4   9         17.30         48.20        21.90 o
   5   4   9       2096.24       2012.72        57.23 o
   6   4   9        950.04        892.67        42.99 o
  -9   5   9       1383.40       1598.74       108.33 o
  -8   5   9        131.32        120.64        75.67 o
  -7   5   9       1556.36       1681.21       103.06 o
  -6   5   9        278.71        248.61        58.82 o
  -5   5   9        133.69        137.05        33.57 o
  -4   5   9        341.48        334.70        39.55 o
  -3   5   9       3670.42       3741.88        66.32 o
  -2   5   9         79.12        152.94        18.58 o
  -1   5   9        223.16        273.28        19.31 o
   0   5   9        232.89        289.11        18.07 o
   1   5   9       3958.44       3828.46        48.91 o
   2   5   9        845.13        940.93        35.34 o
   3   5   9       3621.47       3529.64        57.92 o
   4   5   9         85.50         97.67        29.37 o
   5   5   9       4472.18       4851.96        87.22 o
   6   5   9        185.10        134.22        37.76 o
  -8   6   9        574.01        628.53        87.47 o
  -7   6   9        192.46        244.08        73.68 o
  -6   6   9        668.93        808.89        74.21 o
  -5   6   9        417.42        520.36        67.55 o
  -4   6   9        613.33        636.60        44.79 o
  -3   6   9        186.89        224.94        37.30 o
  -2   6   9       9424.09       8906.93       110.68 o
  -1   6   9        190.78        245.35        25.15 o
   0   6   9        187.94        249.19        22.39 o
   1   6   9         17.86         51.90        20.43 o
   2   6   9       1083.56       1064.48        34.47 o
   3   6   9       2403.40       2159.14        50.46 o
   4   6   9         72.78         85.56        32.41 o
   5   6   9        260.66        277.28        38.49 o
  -7   7   9        410.57        645.70        89.46 o
  -6   7   9         96.29         93.18        71.09 o
  -5   7   9       1498.84       1435.28        68.42 o
  -4   7   9        374.57        343.69        86.74 o
  -3   7   9         40.39         35.84        34.23 o
  -2   7   9          0.94          0.00        35.25 o
  -1   7   9       8292.00       8322.67       107.00 o
   0   7   9         61.29        141.79        24.22 o
   1   7   9        518.51        479.27        30.35 o
   2   7   9         74.78         71.46        25.06 o
   3   7   9       1068.09       1154.66        46.04 o
   4   7   9         30.28          0.00        36.53 o
   5   7   9       1430.36       1426.44        83.45 o
  -6   8   9        502.85        555.88       113.96 o
  -5   8   9       1536.93       1401.74        93.90 o
  -4   8   9       1079.09       1079.88        51.76 o
  -3   8   9        379.14        577.31        43.44 o
  -2   8   9       1102.21       1312.64        53.47 o
  -1   8   9       1798.19       1786.77        59.21 o
   0   8   9         24.98         49.25        35.04 o
   1   8   9        731.20        781.46        34.67 o
   2   8   9        745.77        683.78        36.10 o
   3   8   9        203.71        137.03        39.50 o
  -4   9   9        288.28        294.02        53.60 o
  -3   9   9       1628.83       1568.20        60.78 o
  -2   9   9         25.00         66.98        55.48 o
  -1   9   9          2.48         30.90        33.45 o
   0   9   9         14.81         61.40        30.93 o
   1   9   9        559.15        641.64        36.65 o
   2   9   9         32.04         63.17        40.98 o
 -10   0  10         64.84        252.56        76.68 o
  -8   0  10         74.60        125.05        39.64 o
  -6   0  10       5424.11       5184.85       133.86 o
  -4   0  10       3895.95       3963.24        71.85 o
  -2   0  10       5093.27       4727.21       106.97 o
   0   0  10       6769.86       6478.55       124.91 o
   2   0  10       1450.25       1969.49        81.67 o
   4   0  10         93.02         86.66        22.65 o
   6   0  10       4138.86       4960.09        84.59 o
 -10   1  10        172.03        225.25        53.61 o
  -9   1  10        634.54        548.50        78.98 o
  -8   1  10        386.44        412.16        35.56 o
  -7   1  10       5039.55       5341.74        71.77 o
  -6   1  10        925.01        971.27        40.01 o
  -5   1  10       4449.72       4303.36        56.76 o
  -4   1  10       1450.23       1450.95        28.74 o
  -3   1  10       2075.71       2174.24        31.83 o
  -2   1  10       3453.70       3004.87        67.38 o
  -1   1  10      19222.61      18458.46       217.77 o
   0   1  10       2625.98       2947.62        50.83 o
   1   1  10       3609.96       3592.18        63.85 o
   2   1  10       1412.80       1326.03        30.46 o
   3   1  10        373.20        462.64        17.89 o
   4   1  10        508.17        551.97        19.74 o
   5   1  10         28.99         60.43        20.86 o
   6   1  10        278.07        276.51        26.29 o
   7   1  10         14.51         17.91        37.65 o
  -9   2  10        149.96        232.34        45.89 o
  -8   2  10       1963.40       2131.81        60.97 o
  -7   2  10       1420.18       1472.97        48.63 o
  -6   2  10          7.22         21.62        17.15 o
  -5   2  10       1571.05       1726.75        33.34 o
  -4   2  10       3537.50       3479.94        44.72 o
  -3   2  10        954.31       1150.92        31.30 o
  -2   2  10          7.64         39.84        14.88 o
  -1   2  10       1079.58       1185.87        32.01 o
   0   2  10       6332.88       6088.88        83.80 o
   1   2  10        724.18        652.40        31.05 o
   2   2  10       1838.75       1858.53        39.00 o
   3   2  10         23.40         39.82        19.96 o
   4   2  10       4583.28       4781.50        69.82 o
   5   2  10       1819.33       2046.20        43.76 o
   6   2  10        120.87        208.65        28.50 o
   7   2  10         52.70         13.33        38.42 o
  -9   3  10          2.64          0.00        57.46 o
  -8   3  10       1253.43       1502.74        71.19 o
  -7   3  10       1439.87       1484.39        63.69 o
  -6   3  10       1875.51       1640.82        55.54 o
  -5   3  10       3427.26       3027.58        47.31 o
  -4   3  10        577.31        696.80        23.91 o
  -3   3  10          9.31         48.39        17.19 o
  -2   3  10        135.95         79.42        17.35 o
  -1   3  10       1758.07       1449.83        48.91 o
   0   3  10       8458.69       7525.07        82.39 o
   1   3  10         10.26          4.72        18.49 o
   2   3  10       3876.22       3902.59        59.14 o
   3   3  10        692.82        643.03        27.95 o
   4   3  10        883.20        774.70        27.53 o
   5   3  10        141.51        125.17        25.27 o
   6   3  10        231.16        164.49        32.78 o
  -9   4  10          5.73         21.61        75.28 o
  -8   4  10         57.52          0.00        65.62 o
  -7   4  10       2432.32       2941.93       198.17 o
  -6   4  10       4654.81       4492.87       104.09 o
  -5   4  10        340.94        354.79        30.55 o
  -4   4  10        125.66         67.99        20.32 o
  -3   4  10        501.77        627.68        25.90 o
  -2   4  10       4395.93       4279.18        58.70 o
  -1   4  10        616.55        612.80        27.74 o
   0   4  10        205.93        213.05        18.67 o
   1   4  10       3161.68       3032.33        51.88 o
   2   4  10       1295.34       1392.34        40.41 o
   3   4  10          8.15          0.00        22.07 o
   4   4  10        135.45        125.72        23.55 o
   5   4  10       2340.09       2522.97        62.45 o
   6   4  10       3711.05       3731.63        81.27 o
  -8   5  10        287.43        262.20        78.22 o
  -7   5  10        365.05        238.35        67.94 o
  -6   5  10       4727.95       4660.46       133.49 o
  -5   5  10        645.65        512.51        41.99 o
  -4   5  10       1700.78       1576.19        46.86 o
  -3   5  10        550.01        529.46        26.84 o
  -2   5  10      16981.86      16139.65       162.86 o
  -1   5  10        734.48        838.68        28.98 o
   0   5  10        353.09        335.96        22.68 o
   1   5  10       1138.05       1123.46        35.68 o
   2   5  10       1854.59       1843.63        41.81 o
   3   5  10        161.94        206.78        24.09 o
   4   5  10        325.86        459.89        35.10 o
   5   5  10        247.02        247.97        46.54 o
  -8   6  10         24.20          0.00        79.75 o
  -7   6  10        246.88        448.50        79.33 o
  -6   6  10        627.70        628.44        73.55 o
  -5   6  10         39.88          0.00        38.67 o
  -4   6  10       3977.96       3716.06        89.66 o
  -3   6  10         46.36         72.48        22.05 o
  -2   6  10        291.64        359.58        28.23 o
  -1   6  10        282.60        315.67        25.10 o
   0   6  10         22.55         48.24        22.67 o
   1   6  10       2649.48       2772.75        56.17 o
   2   6  10         54.78         12.52        28.15 o
   3   6  10        129.51         84.49        26.30 o
   4   6  10       2218.67       1997.21        79.67 o
   5   6  10       1535.62       1831.66       111.58 o
  -7   7  10         19.94        171.75        82.52 o
  -6   7  10       1264.14       1442.59        97.43 o
  -5   7  10         58.72         54.35        44.39 o
  -4   7  10          7.56         68.91        42.69 o
  -3   7  10          3.53          0.00        32.68 o
  -2   7  10       1631.80       1656.85        57.97 o
  -1   7  10        740.14        788.48        38.80 o
   0   7  10      11767.89      11721.26       140.12 o
   1   7  10        826.89        895.58        35.82 o
   2   7  10        755.24        735.60        34.68 o
   3   7  10        340.24        362.25        39.64 o
   4   7  10        149.60         64.63        49.33 o
  -6   8  10          6.30          0.00        79.68 o
  -5   8  10         65.98        131.12       103.90 o
  -4   8  10        733.22        749.73        49.39 o
  -3   8  10        137.08        119.87        38.75 o
  -2   8  10        547.40        578.68        41.45 o
  -1   8  10        967.59       1032.77        46.20 o
   0   8  10        392.74        495.01        32.57 o
   1   8  10        244.49        259.49        32.73 o
   2   8  10        270.68        323.61        34.21 o
   3   8  10         14.27          0.00        48.07 o
  -4   9  10         65.26         34.08        44.53 o
  -3   9  10         29.33         31.28        43.46 o
  -2   9  10       1773.10       2038.71        71.58 o
  -1   9  10        354.38        493.98        44.86 o
   0   9  10         38.42         76.67        40.76 o
   1   9  10         76.96         22.33        34.50 o
  -9   0  11        194.28        138.26       113.96 o
  -7   0  11       3657.49       3706.21        89.05 o
  -5   0  11       8274.59       8450.98       210.32 o
  -3   0  11      19158.88      19819.96       275.67 o
  -1   0  11      12730.80      11590.29       205.86 o
   1   0  11       1797.60       1868.28        64.04 o
   3   0  11        560.95        630.57        29.69 o
   5   0  11        988.98        898.62        53.34 o
  -9   1  11         78.93        103.08        57.79 o
  -8   1  11        189.96        172.69        40.01 o
  -7   1  11       1232.84       1186.93        41.42 o
  -6   1  11       2670.81       2807.01        56.31 o
  -5   1  11       2161.14       2050.29        45.51 o
  -4   1  11        307.77        343.63        20.75 o
  -3   1  11         10.55          8.32        18.95 o
  -2   1  11          4.42         21.51        20.42 o
  -1   1  11         62.32        126.75        22.01 o
   0   1  11       1532.45       1328.38        38.28 o
   1   1  11       5647.95       5694.92        83.50 o
   2   1  11       2062.74       1846.09        36.70 o
   3   1  11        593.78        590.44        24.07 o
   4   1  11         46.16         98.45        17.38 o
   5   1  11        105.19        131.21        24.22 o
   6   1  11       1007.14       1400.65        37.63 o
  -9   2  11         79.68        120.00        46.03 o
  -8   2  11          4.34         23.50        39.84 o
  -7   2  11       1144.54       1256.25        48.99 o
  -6   2  11        138.01        167.14        21.66 o
  -5   2  11      13528.47      13195.17       136.92 o
  -4   2  11        593.27        574.06        23.61 o
  -3   2  11        437.76        458.72        28.78 o
  -2   2  11       1067.92       1201.36        42.94 o
  -1   2  11         88.04         89.02        21.95 o
   0   2  11       1634.55       1511.97        47.05 o
   1   2  11       9055.44       8807.77       103.83 o
   2   2  11          6.76         24.65        18.76 o
   3   2  11        128.17        169.57        22.79 o
   4   2  11       1216.48       1220.40        39.93 o
   5   2  11         95.46        173.47        29.41 o
   6   2  11        222.64        209.01        36.66 o
  -9   3  11       1657.93       1714.02       135.96 o
  -8   3  11         26.82         28.17        41.33 o
  -7   3  11       2907.65       2999.92        75.89 o
  -6   3  11         95.08         98.13        22.14 o
  -5   3  11        244.10        221.79        21.64 o
  -4   3  11        335.66        322.95        23.35 o
  -3   3  11       1261.88       1315.43        36.32 o
  -2   3  11         75.96        105.56        23.67 o
  -1   3  11       4542.95       4593.12       124.70 o
   0   3  11       2749.24       2775.21        63.64 o
   1   3  11        257.15        276.43        22.15 o
   2   3  11       3799.59       3679.20        59.22 o
   3   3  11       4742.58       4638.29        70.26 o
   4   3  11        288.90        274.71        28.76 o
   5   3  11       2517.20       2673.06        69.31 o
   6   3  11        283.16        325.87        47.92 o
  -9   4  11        170.48        195.83        80.76 o
  -8   4  11         51.67         19.42        68.29 o
  -7   4  11         38.15         53.23        60.48 o
  -6   4  11        886.37       1064.52        46.38 o
  -5   4  11        115.14        114.75        21.19 o
  -4   4  11       3476.61       3125.84        54.84 o
  -3   4  11        654.04        549.45        26.73 o
  -2   4  11         65.96         84.14        22.83 o
  -1   4  11      12949.11      12718.94       186.82 o
   0   4  11       9681.71       9379.99       142.82 o
   1   4  11        109.69        166.97        22.88 o
   2   4  11        182.91        217.28        25.06 o
   3   4  11         23.94         11.81        24.72 o
   4   4  11        255.34        222.57        43.54 o
   5   4  11          6.88         15.10        42.55 o
  -8   5  11         35.17          0.00        73.81 o
  -7   5  11        103.96        216.36        68.87 o
  -6   5  11        137.88        157.15        87.56 o
  -5   5  11       3198.09       3088.59        71.00 o
  -4   5  11        346.65        276.21        25.76 o
  -3   5  11        251.07        248.21        25.02 o
  -2   5  11       1376.51       1273.48        37.55 o
  -1   5  11        497.87        476.75        34.84 o
   0   5  11       1273.72       1271.59        40.07 o
   1   5  11       3074.78       3083.28        57.75 o
   2   5  11         97.95         59.43        26.39 o
   3   5  11         52.40         99.60        31.23 o
   4   5  11        346.28        261.26        37.00 o
   5   5  11          6.44          0.00        75.86 o
  -7   6  11         61.92        103.67        73.71 o
  -6   6  11       3148.93       3117.85       128.48 o
  -5   6  11          7.39         38.25        40.84 o
  -4   6  11       5814.19       5467.17        84.03 o
  -3   6  11       2323.45       2225.51        67.70 o
  -2   6  11         11.25         18.91        23.38 o
  -1   6  11        190.75        197.80        26.36 o
   0   6  11       1897.36       1972.20        74.51 o
   1   6  11       1658.10       1622.38        54.38 o
   2   6  11        924.84       1021.37        43.40 o
   3   6  11        119.15         70.93        34.23 o
   4   6  11          3.72         36.21        45.93 o
  -6   7  11        290.34        334.44        81.07 o
  -5   7  11          1.93          0.00        45.94 o
  -4   7  11          2.97          0.00        35.72 o
  -3   7  11         34.10         12.95        29.88 o
  -2   7  11          0.96         13.54        31.43 o
  -1   7  11         22.55         97.35        44.60 o
   0   7  11          4.12         49.22        26.97 o
   1   7  11         15.50         34.02        34.08 o
   2   7  11        155.56        221.72        37.39 o
   3   7  11       1270.44       1314.51        75.20 o
  -5   8  11        465.55        700.95        69.63 o
  -4   8  11       2238.34       2277.23        75.13 o
  -3   8  11        440.36        408.86        38.30 o
  -2   8  11         22.50          0.00        38.14 o
  -1   8  11         20.79         17.00        38.21 o
   0   8  11       1607.46       1773.16        97.36 o
   1   8  11       1200.32       1220.78        55.74 o
   2   8  11          0.77          0.00        40.04 o
  -2   9  11         43.02        156.95        46.29 o
  -1   9  11         54.17        149.82        45.61 o
  -8   0  12         15.49          0.00        49.98 o
  -6   0  12        305.82        289.63        44.62 o
  -4   0  12       2367.27       2307.46        83.79 o
  -2   0  12       3488.19       3516.08        85.86 o
   0   0  12         41.37         39.81        41.06 o
   2   0  12       9449.02       9309.33       191.46 o
   4   0  12         88.90        137.54        37.66 o
   6   0  12       2135.57       2563.22        86.43 o
  -9   1  12         84.77        112.70        82.33 o
  -8   1  12         24.10         74.99        48.44 o
  -7   1  12          3.82          0.00        31.59 o
  -6   1  12       2788.33       2790.07        65.56 o
  -5   1  12       4700.39       4623.79        79.94 o
  -4   1  12         98.06         94.12        24.08 o
  -3   1  12      11037.93      10614.69       138.82 o
  -2   1  12       3116.91       2846.69        67.87 o
  -1   1  12         18.64         47.57        22.62 o
   0   1  12       1956.70       1984.87        47.99 o
   1   1  12       1128.77        990.40        52.25 o
   2   1  12       2118.49       2312.88        44.92 o
   3   1  12         25.07         37.71        20.12 o
   4   1  12        353.00        436.74        31.78 o
   5   1  12         92.97        113.30        29.02 o
   6   1  12        419.14        404.57        35.26 o
  -9   2  12        376.16        374.32        86.45 o
  -8   2  12       1486.18       1605.47       117.12 o
  -7   2  12         38.33         38.46        43.13 o
  -6   2  12       2001.45       1957.02        49.82 o
  -5   2  12         32.31          6.44        22.21 o
  -4   2  12        403.22        400.31        27.80 o
  -3   2  12       2918.12       3141.69        61.24 o
  -2   2  12        128.42        160.44        25.97 o
  -1   2  12        415.59        436.27        30.00 o
   0   2  12       5012.15       4788.68        87.49 o
   1   2  12        166.31        197.07        22.12 o
   2   2  12        283.13        262.67        23.14 o
   3   2  12        919.60        967.60        39.70 o
   4   2  12       1286.68       1283.67        73.91 o
   5   2  12        678.08        539.84        34.81 o
  -9   3  12         13.07          6.60        56.02 o
  -8   3  12        718.53        609.40        57.31 o
  -7   3  12        676.53        520.80        66.25 o
  -6   3  12        594.07        571.55        30.44 o
  -5   3  12       3489.05       3184.51        57.61 o
  -4   3  12      10193.57       9796.71       131.76 o
  -3   3  12       6117.80       6197.98        93.13 o
  -2   3  12         92.37        115.89        31.66 o
  -1   3  12         61.31         54.88        25.93 o
   0   3  12       1937.19       2074.06        58.43 o
   1   3  12       2494.31       2551.08        49.67 o
   2   3  12       2356.30       2173.47        48.56 o
   3   3  12         24.81          4.27        24.94 o
   4   3  12       1081.66       1154.07        41.51 o
   5   3  12         16.75         72.74        35.30 o
  -8   4  12        116.46         59.07        64.17 o
  -7   4  12          0.65          8.50        56.31 o
  -6   4  12         32.82         38.74        41.09 o
  -5   4  12        324.67        328.28        29.44 o
  -4   4  12        237.37        165.87        39.79 o
  -3   4  12        172.40        223.53        27.41 o
  -2   4  12        213.30        175.19        29.26 o
  -1   4  12        396.24        298.39        37.55 o
   0   4  12        369.92        351.07        50.16 o
   1   4  12       1443.64       1413.68        43.70 o
   2   4  12       4636.92       4586.40        72.03 o
   3   4  12       2194.71       2328.86        56.35 o
   4   4  12        108.84         87.14        34.81 o
   5   4  12         17.18          0.00        46.24 o
  -8   5  12        155.06        274.00       123.17 o
  -7   5  12        491.48        427.44       173.45 o
  -6   5  12       2470.61       2570.37       109.72 o
  -5   5  12       1247.26       1172.72        54.08 o
  -4   5  12        679.77        739.02        43.42 o
  -3   5  12        893.29        808.43        55.20 o
  -2   5  12       4138.90       3907.45        82.71 o
  -1   5  12         23.74          3.89        29.95 o
   0   5  12       1513.37       1546.46        60.61 o
   1   5  12          0.99         26.10        25.52 o
   2   5  12       2769.64       2758.15        60.04 o
   3   5  12        239.29        286.11        36.24 o
   4   5  12        925.19        867.44        72.26 o
  -7   6  12          1.14         53.71        95.02 o
  -6   6  12          0.26         72.03        60.86 o
  -5   6  12       2194.95       2144.02       132.37 o
  -4   6  12          0.45         33.07        30.57 o
  -3   6  12          8.49         36.14        25.06 o
  -2   6  12        873.71        952.56        59.75 o
  -1   6  12        697.12        534.11        40.21 o
   0   6  12       2227.55       2174.03        63.31 o
   1   6  12       2271.22       2454.39        76.80 o
   2   6  12        151.14        143.93        35.46 o
   3   6  12        326.02        370.16        40.35 o
  -6   7  12        260.57         90.49       112.28 o
  -5   7  12         14.74         58.93        45.42 o
  -4   7  12       3718.37       4319.29        89.00 o
  -3   7  12        646.62        740.52        75.35 o
  -2   7  12        154.77        198.10        76.91 o
  -1   7  12        900.97        808.34        61.97 o
   0   7  12        488.94        653.26        50.21 o
   1   7  12        134.91        180.38        37.60 o
   2   7  12          3.16          0.00        37.41 o
  -4   8  12         34.61         85.18        58.94 o
  -3   8  12        259.34        247.73        44.86 o
  -2   8  12       1151.76       1037.45        97.00 o
  -1   8  12        341.17        168.81        56.06 o
   0   8  12         38.34         45.61        46.60 o
   1   8  12        321.90        317.62        43.74 o
  -9   0  13        179.02         76.25       120.66 o
  -7   0  13        404.07        576.81        59.33 o
  -5   0  13        810.83        810.44       109.35 o
  -3   0  13       4159.25       4025.77        97.71 o
  -1   0  13         21.79         60.54        33.10 o
   1   0  13        942.01        979.55        95.10 o
   3   0  13       3448.28       3977.49       132.39 o
   5   0  13       1627.82       1687.84       122.98 o
  -9   1  13        120.29        301.00        87.95 o
  -8   1  13       5159.57       5410.54       205.43 o
  -7   1  13         41.87         38.92        35.18 o
  -6   1  13        487.47        501.76        46.76 o
  -5   1  13       2701.53       2666.06        64.00 o
  -4   1  13        135.51        179.42        26.05 o
  -3   1  13        257.58        200.55        29.00 o
  -2   1  13        290.12        311.81        36.17 o
  -1   1  13        940.05        903.86        65.90 o
   0   1  13        352.07        377.02        53.71 o
   1   1  13        534.70        488.96        30.61 o
   2   1  13       3861.47       3957.86        74.45 o
   3   1  13          7.13          0.00        34.01 o
   4   1  13       4126.65       4242.92        86.47 o
   5   1  13        111.19        208.13        40.49 o
  -9   2  13        570.01        590.87        64.64 o
  -8   2  13        578.33        539.10        58.59 o
  -7   2  13        357.27        253.43        49.78 o
  -6   2  13         18.44          8.17        25.97 o
  -5   2  13          3.26          0.00        24.36 o
  -4   2  13       1526.30       1485.88        49.75 o
  -3   2  13       4489.67       4547.98       103.94 o
  -2   2  13       2599.05       2563.57        67.25 o
  -1   2  13       2807.80       2675.05        65.27 o
   0   2  13        588.91        603.06        35.57 o
   1   2  13       5208.12       5122.82        97.09 o
   2   2  13        582.22        580.07        29.92 o
   3   2  13         63.20         77.13        27.32 o
   4   2  13        210.47        252.26        48.76 o
   5   2  13        290.48        326.98        34.36 o
  -8   3  13       1493.14       1370.27        70.07 o
  -7   3  13         20.48         57.76        47.37 o
  -6   3  13         18.30         29.95        26.48 o
  -5   3  13        349.12        338.32        30.73 o
  -4   3  13        289.26        239.36        28.83 o
  -3   3  13       5171.57       5016.06        83.86 o
  -2   3  13        396.80        426.05        33.59 o
  -1   3  13       2344.76       2319.46        79.17 o
   0   3  13          0.76          0.00        28.57 o
   1   3  13        590.22        528.77        37.87 o
   2   3  13        360.22        351.70        28.36 o
   3   3  13        304.10        386.24        31.37 o
   4   3  13        350.48        536.69        35.74 o
  -8   4  13        248.31        250.28        70.99 o
  -7   4  13        823.22        741.99        72.45 o
  -6   4  13          0.73          4.04        53.25 o
  -5   4  13       2280.69       2195.74        60.71 o
  -4   4  13       3432.84       3148.47        66.85 o
  -3   4  13       1767.18       1674.57        54.23 o
  -2   4  13       3675.91       3488.29        79.10 o
  -1   4  13        462.92        403.95        35.32 o
   0   4  13         42.83         11.28        40.97 o
   1   4  13        554.23        564.38        31.00 o
   2   4  13        719.21        791.55        35.28 o
   3   4  13       2016.27       2116.91        71.36 o
   4   4  13        213.13        221.61        34.88 o
  -7   5  13        899.04        779.11       107.25 o
  -6   5  13         16.46         72.42        58.32 o
  -5   5  13        974.01        913.62        52.24 o
  -4   5  13         88.58         83.61        29.99 o
  -3   5  13        579.57        580.70        29.84 o
  -2   5  13          6.27         34.97        32.43 o
  -1   5  13        396.85        490.58        73.17 o
   0   5  13        401.62        354.51        39.14 o
   1   5  13          6.88         35.64        27.92 o
   2   5  13         15.72         26.44        29.84 o
   3   5  13       2353.36       2463.58        72.17 o
  -6   6  13        208.74        159.31        67.40 o
  -5   6  13         90.57         86.95        44.94 o
  -4   6  13       1232.56       1373.72        59.86 o
  -3   6  13        356.28        330.15        32.65 o
  -2   6  13       2426.00       2486.85        75.10 o
  -1   6  13         11.24         13.16        36.24 o
   0   6  13         15.19          0.00        36.93 o
   1   6  13        217.64        218.02        32.64 o
   2   6  13       1063.57       1157.62        50.39 o
   3   6  13        491.13        493.79        44.11 o
  -5   7  13        110.94         37.10        49.55 o
  -4   7  13        404.64        386.85        41.41 o
  -3   7  13        263.38        302.02        48.81 o
  -2   7  13         37.04         51.27        51.13 o
  -1   7  13       2096.26       2038.29       102.23 o
   0   7  13         17.58          0.00        52.55 o
   1   7  13       2069.96       1925.29        93.18 o
  -2   8  13        502.58        692.33       157.53 o
  -8   0  14        484.94        658.21        67.62 o
  -6   0  14       2849.07       2972.08       105.29 o
  -4   0  14       7762.63       7542.91       216.18 o
  -2   0  14       3134.51       3187.12       116.47 o
   0   0  14        594.00        719.53        85.47 o
   2   0  14        216.62        268.96        46.97 o
   4   0  14        578.02        800.35       141.61 o
  -8   1  14        258.89        353.38        57.43 o
  -7   1  14         80.66        152.61        38.55 o
  -6   1  14       1087.43       1111.54        54.91 o
  -5   1  14       1913.36       1723.22        58.89 o
  -4   1  14         60.27         81.53        28.08 o
  -3   1  14       5815.18       5494.16       100.10 o
  -2   1  14       2628.62       2542.16        66.79 o
  -1   1  14       8876.26       8518.06       137.65 o
   0   1  14        727.10        678.01        39.21 o
   1   1  14         47.96         32.56        30.85 o
   2   1  14       1842.38       1566.04        66.70 o
   3   1  14       1840.75       2051.50        79.04 o
   4   1  14         37.71        126.70        45.16 o
  -8   2  14       2838.36       3216.24       106.53 o
  -7   2  14        950.69        861.61        60.39 o
  -6   2  14         55.82         64.31        33.79 o
  -5   2  14        129.98        143.51        30.82 o
  -4   2  14        268.60        309.60        31.16 o
  -3   2  14        293.17        369.74        34.70 o
  -2   2  14        960.03        957.00        43.39 o
  -1   2  14        673.27        652.79        39.16 o
   0   2  14        737.88        680.78        39.88 o
   1   2  14         36.97         83.94        35.71 o
   2   2  14          4.08          0.00        35.67 o
   3   2  14        417.00        468.34        41.11 o
   4   2  14       2935.57       3545.77        86.17 o
  -8   3  14        928.27        900.32        91.94 o
  -7   3  14        327.33        488.57        56.12 o
  -6   3  14        250.94        212.72        31.04 o
  -5   3  14         64.99         70.28        30.48 o
  -4   3  14        184.48        179.72        31.03 o
  -3   3  14       1902.86       1761.60        62.57 o
  -2   3  14        656.37        731.64        40.71 o
  -1   3  14       2511.25       2505.46        70.05 o
   0   3  14       5098.11       4910.56       118.98 o
   1   3  14         24.50         10.02        33.40 o
   2   3  14        683.01        786.80        37.46 o
   3   3  14         22.92         15.37        29.05 o
   4   3  14        506.43        260.50        45.00 o
  -7   4  14       2439.19       2838.23       320.08 o
  -6   4  14       2241.33       1968.16       170.10 o
  -5   4  14         10.79         26.03        30.51 o
  -4   4  14       1171.08       1067.79        43.66 o
  -3   4  14        604.29        565.69        40.50 o
  -2   4  14        254.94        219.90        35.68 o
  -1   4  14        189.63        191.34        35.43 o
   0   4  14        455.51        324.66        38.92 o
   1   4  14          1.28         20.15        36.22 o
   2   4  14        909.88        874.64        37.98 o
   3   4  14        613.74        558.43        37.40 o
  -7   5  14        349.01        188.03        71.46 o
  -6   5  14        301.95        375.31        67.63 o
  -5   5  14         54.14         36.07        46.03 o
  -4   5  14        551.76        512.10        53.01 o
  -3   5  14          7.02          0.00        34.24 o
  -2   5  14       6543.22       6292.20       118.49 o
  -1   5  14         39.71         25.45        35.99 o
   0   5  14          0.62          0.00        36.83 o
   1   5  14        364.02        341.77        43.96 o
   2   5  14          1.44          0.00        31.10 o
   3   5  14         69.92         57.74        66.40 o
  -5   6  14         10.31         37.44        47.53 o
  -4   6  14        885.57        824.38        45.39 o
  -3   6  14          7.73          0.00        37.23 o
  -2   6  14        421.14        398.39        44.41 o
  -1   6  14        320.81        239.61        42.30 o
   0   6  14         18.00          0.00        45.99 o
   1   6  14        781.69        763.77        47.73 o
  -4   7  14        969.69        896.67        63.18 o
  -3   7  14         67.08         28.40        79.81 o
  -2   7  14        972.58        923.34        66.94 o
  -1   7  14         93.60         71.19       135.74 o
   0   7  14        758.98        695.66        68.04 o
  -7   0  15       2713.11       2362.07       109.87 o
  -5   0  15        785.57        962.72        66.89 o
  -3   0  15        134.83         71.22        54.46 o
  -1   0  15      11784.04      11332.79       309.19 o
   1   0  15       1449.30       1601.63        82.89 o
   3   0  15         61.08         99.78        54.75 o
  -8   1  15       1473.58       1574.73       118.83 o
  -7   1  15         15.93         22.63        39.26 o
  -6   1  15       4732.38       4672.85        92.88 o
  -5   1  15       1598.97       1577.10        69.31 o
  -4   1  15        212.46        238.11        52.17 o
  -3   1  15          5.54         32.44        32.09 o
  -2   1  15        130.94        184.29        33.72 o
  -1   1  15        112.68        115.36        39.37 o
   0   1  15        608.87        588.87        62.56 o
   1   1  15        413.05        528.26        42.98 o
   2   1  15        358.22        328.08        50.25 o
   3   1  15        955.53       1040.82        64.35 o
  -8   2  15         75.95         55.35        58.54 o
  -7   2  15       1537.50       1571.30       159.33 o
  -6   2  15        223.50        144.62        38.25 o
  -5   2  15        875.68        971.83        57.93 o
  -4   2  15          0.54         37.59        39.47 o
  -3   2  15       2073.28       1993.77        67.55 o
  -2   2  15        253.14        272.77        35.50 o
  -1   2  15        780.17        894.97        57.29 o
   0   2  15         89.57         99.59        35.24 o
   1   2  15       2474.40       2207.61        96.84 o
   2   2  15        301.75        233.58        43.39 o
   3   2  15        126.09        170.85        45.93 o
  -7   3  15       4148.79       4380.85       169.40 o
  -6   3  15       2337.78       2214.77        80.06 o
  -5   3  15        135.64         97.47        39.31 o
  -4   3  15        372.57        281.74        35.68 o
  -3   3  15        700.12        626.90        42.47 o
  -2   3  15         99.77         68.55        34.58 o
  -1   3  15        325.07        320.31        39.12 o
   0   3  15        490.44        486.98        42.48 o
   1   3  15         28.37         47.95        37.73 o
   2   3  15          1.37          0.00        40.45 o
   3   3  15         32.83         23.73        47.02 o
  -7   4  15         20.87         50.55        68.05 o
  -6   4  15        170.42        224.84        64.21 o
  -5   4  15         88.63         81.40        47.77 o
  -4   4  15         10.10          9.19        33.32 o
  -3   4  15        285.76        235.22        37.64 o
  -2   4  15       1237.45       1217.77        52.77 o
  -1   4  15       1421.66       1543.48        96.17 o
   0   4  15       1947.05       2031.33        76.33 o
   1   4  15        728.94        648.36        51.70 o
   2   4  15        179.91        217.72        36.03 o
  -6   5  15        269.84        234.44        70.26 o
  -5   5  15       1372.11       1406.14       113.73 o
  -4   5  15        196.24         97.70        36.40 o
  -3   5  15        616.69        540.27        45.30 o
  -2   5  15        556.60        477.90        59.71 o
  -1   5  15         48.61         71.55        39.86 o
   0   5  15         37.57         37.19        41.42 o
   1   5  15       1085.65       1088.92       115.23 o
  -4   6  15         72.45         99.95        42.55 o
  -3   6  15        503.22        451.00        54.16 o
  -2   6  15       2482.17       2386.84        94.91 o
  -1   6  15       1042.46        882.40        54.75 o
   0   6  15       2064.08       2002.60       100.32 o
  -6   0  16       2422.21       2391.96       105.32 o
  -4   0  16        875.37        765.85        80.44 o
  -2   0  16        131.05        237.69        73.32 o
   0   0  16       1375.01       1328.47        70.32 o
   2   0  16        306.17        418.83        61.48 o
  -7   1  16        425.83        459.09        47.84 o
  -6   1  16       1161.17       1192.72        87.44 o
  -5   1  16       2836.37       3089.28        89.47 o
  -4   1  16        531.05        483.38        46.59 o
  -3   1  16        750.12        703.52        44.67 o
  -2   1  16          7.56         57.33        35.67 o
  -1   1  16       1120.91       1223.25       125.39 o
   0   1  16        647.13        602.13        46.53 o
   1   1  16       1490.97       1788.46        77.63 o
   2   1  16        330.07        371.86        49.18 o
  -7   2  16          6.85          2.13        65.86 o
  -6   2  16       1474.12       1707.97       130.22 o
  -5   2  16        573.45        709.55        65.07 o
  -4   2  16       1203.99       1140.51        52.48 o
  -3   2  16         37.33         40.65        36.04 o
  -2   2  16        754.51        773.86        81.65 o
  -1   2  16         68.55         90.90        37.79 o
   0   2  16        916.91        859.51        50.50 o
   1   2  16        989.14        804.18        51.97 o
   2   2  16         41.91         93.56        46.39 o
  -6   3  16        121.54        124.33        37.87 o
  -5   3  16        898.40        931.80        64.47 o
  -4   3  16        979.85       1008.55        50.65 o
  -3   3  16        250.83        225.04        40.59 o
  -2   3  16       1213.59       1165.36        80.82 o
  -1   3  16       1282.55       1343.84        57.87 o
   0   3  16       2093.32       2163.77        81.33 o
   1   3  16       1368.94       1425.04        87.43 o
   2   3  16         73.63         26.82        46.73 o
  -6   4  16         56.95         26.80        68.44 o
  -5   4  16        913.01        996.43        76.48 o
  -4   4  16          2.23          0.00        37.97 o
  -3   4  16         37.50          2.58        39.48 o
  -2   4  16        331.48        314.64        44.58 o
  -1   4  16         11.16          5.85        40.35 o
   0   4  16         16.80          7.99        42.33 o
   1   4  16        273.98        253.66        48.60 o
  -4   5  16         73.06         79.03        42.59 o
  -3   5  16        169.28        128.95        44.20 o
  -2   5  16        149.74        132.53        44.54 o
  -1   5  16       1162.21       1038.38        82.90 o
   0   5  16       1922.21       1953.49        81.57 o
  -5   0  17       1748.62       1886.15       139.09 o
  -3   0  17        291.67        590.73        80.44 o
  -1   0  17        206.93        289.31        54.69 o
   1   0  17        138.83        299.19        60.30 o
  -6   1  17        587.38        597.91        85.63 o
  -5   1  17        409.44        389.29        56.53 o
  -4   1  17       2473.51       2419.88        99.83 o
  -3   1  17        921.98        763.43        59.07 o
  -2   1  17        778.00        644.78        54.21 o
  -1   1  17        123.18        153.28        42.42 o
   0   1  17        484.28        415.25        47.79 o
   1   1  17        721.72        648.11        53.63 o
  -6   2  17        351.88        275.00        52.39 o
  -5   2  17        137.63        219.75        44.41 o
  -4   2  17        940.51        873.01        51.96 o
  -3   2  17       1798.60       1855.25        80.80 o
  -2   2  17        167.70        142.15        42.37 o
  -1   2  17          4.77          0.00        41.67 o
   0   2  17        651.82        597.66        51.37 o
   1   2  17       2612.30       3099.34       103.71 o
  -5   3  17        108.01        142.23        43.79 o
  -4   3  17        380.36        369.11        46.67 o
  -3   3  17        636.98        697.64        50.81 o
  -2   3  17          2.54         43.54        43.66 o
  -1   3  17       2150.23       2042.39        86.21 o
   0   3  17          4.76          0.00        44.62 o
  -4   4  17        983.76        918.13        56.61 o
  -3   4  17        489.43        427.37        49.40 o
  -2   4  17         84.96        122.01        45.87 o
  -1   4  17        243.91        325.81        50.04 o
  -4   0  18       1092.04       1258.55       104.74 o
  -2   0  18        292.81        261.43        81.28 o
   0   0  18         55.22          0.00        77.93 o
  -5   1  18        574.56        601.79        67.20 o
  -4   1  18        110.17         58.09        90.08 o
  -3   1  18       1148.30       1322.44        60.85 o
  -2   1  18        965.69       1046.35        58.59 o
  -1   1  18         20.32         83.34        59.95 o
  -4   2  18          1.54          0.00        45.13 o
  -3   2  18        993.92        884.66        57.18 o
  -2   2  18        742.82        815.77        57.01 o
  -1   2  18        200.47        188.59        50.28 o
                                                
